# Supplementary material for: Causal association between the peripheral immunity and the risk and disease severity of multiple sclerosis
Source: Front Immunol. 2024 Feb 8;15:1325938. doi: 10.3389/fimmu.2024.1325938 (PMC10881847; doi:10.3389/fimmu.2024.1325938)
Supplement: Supplementary file 1 [file Table_1.xlsx]

## Sheet: Supplement
TableS1	Summary table of data sources
TableS2	Mendelian randomization estimates the causal effect of potential confounders on blood cell counts, MS, and MS severity, and tests for heterogeneity and pleiotropy
TableS3	Two-sample mendelian randomization and Multivariate mendelian randomization estimates of the association between peripheral cell counts and risk of multiple sclerosis and multiple sclerosis severity, and tests for heterogeneity and pleiotropy
TableS4	Association between subgroup of immune cells and multiple sclerosis risk, and tests for heterogeneity and pleiotropy
TableS5	Validation analysis of different MR methods of association between the identified significant immune cell and multiple sclerosis risk
TableS6	Association between subgroup of immune cells and multiple sclerosis severity, and tests for heterogeneity and pleiotropy
TableS7	Association between circulating levels of cytokines, growth factors and multiple sclerosis risk, and tests for heterogeneity and pleiotropy
TableS8	Association between circulating levels of cytokines, growth factors and multiple sclerosis severity, and tests for heterogeneity and pleiotropy

## Sheet: TableS1
Summary table of data sources
Phenotype	PMID/Website
Basophil cell count	32888494
White blood cell count
Monocyte cell count
Lymphocyte cell count
Eosinophil cell count
Neutrophil cell count
Serum 25-Hydroxyvitamin D level	32242144
Body mass index	https://gwas.mrcieu.ac.uk/
Current tobacco smoking
Immune cell subtypes	32929287
Cytokines and growth factors	27989323
Multiple sclerosis	31604244
Multiple sclerosis severity	37380766

## Sheet: TableS2
Mendelian randomization estimates the causal effect of potential confounders on blood cell counts, MS, and MS severity, and tests for heterogeneity and pleiotropy
Mendelian randomization							Sensitivity analysis
							Heterogeneity test		Pleiotropy test for number of SNP > 3 or SNP = 3
Exposure	Outcome	Method	Nsnp	Beta	Se	P	Q	Q_pval	Egger_intercept	Se	Pval
Current tobacco smoking	Basophil cell count	Inverse variance weighted	19	0.0809323	0.0939193	0.388841	47.2893	0.000191873	-0.00713257	0.00263602	0.0149922
Current tobacco smoking	Basophil cell count	MR Egger	19	0.820735	0.285102	0.0104213
Current tobacco smoking	Basophil cell count	MR-PRESSO	18	0.122151	0.0861791	0.174431
Current tobacco smoking	White blood cell count	Inverse variance weighted	19	0.116865	0.10154	0.249765	67.7407	1.08552e-07	-0.00795357	0.00283646	0.0122011
Current tobacco smoking	White blood cell count	MR Egger	19	0.945266	0.307805	0.0069214
Current tobacco smoking	White blood cell count	MR-PRESSO	16	0.14389	0.0849513	0.110961
Current tobacco smoking	Monocyte cell count	Inverse variance weighted	18	0.0731685	0.072279	0.311392	30.1488	0.0252916	-0.00432626	0.00214553	0.0608649
Current tobacco smoking	Monocyte cell count	MR Egger	18	0.519655	0.231205	0.0390568
Current tobacco smoking	Lymphocyte cell count	Inverse variance weighted	18	0.0344103	0.0704722	0.625351	27.9701	0.0452887	0.00100903	0.00233176	0.670985
Current tobacco smoking	Lymphocyte cell count	MR Egger	18	-0.069673	0.251133	0.784999
Current tobacco smoking	Eosinophil cell count	Inverse variance weighted	17	0.0656095	0.102096	0.520466	44.1524	0.000187	-0.0032151	0.00320621	0.331874
Current tobacco smoking	Eosinophil cell count	MR Egger	17	0.408122	0.356493	0.270221
Current tobacco smoking	Neutrophil cell count	Inverse variance weighted	18	0.195044	0.0942298	0.0384645	48.9032	6.24166e-05	-0.00635479	0.00284884	0.0403677
Current tobacco smoking	Neutrophil cell count	MR Egger	18	0.84567	0.30376	0.0132718
Current tobacco smoking	Neutrophil cell count	MR-PRESSO	17	0.242682	0.0770616	0.00620566
Current tobacco smoking	Multiple sclerosis	Inverse variance weighted	17	-0.997324	0.691828	0.149421	28.4245	0.0281185	-0.0551131	0.0190474	0.0111413
Current tobacco smoking	Multiple sclerosis	MR Egger	17	5.01755	2.15615	0.0343735
Current tobacco smoking	Multiple sclerosis	MR-PRESSO	16	-1.66811	0.611963	0.0156272
Current tobacco smoking	Multiple sclerosis severity	Inverse variance weighted	20	0.357507	0.326633	0.273726	16.2204	0.642529	-0.0112969	0.0106292	0.301917
Current tobacco smoking	Multiple sclerosis severity	MR Egger	20	1.55479	1.17292	0.201559
Body mass index	Basophil cell count	Inverse variance weighted	397	-0.00896386	0.00843448	0.287889	666.854	4.06444e-16	-0.000127037	0.000407596	0.755453
Body mass index	Basophil cell count	MR Egger	397	-0.0025171	0.0223416	0.910354
Body mass index	White blood cell count	Inverse variance weighted	376	0.025912	0.0107954	0.0163824	1166.75	4.36293e-82	-0.000294845	0.000523112	0.57334
Body mass index	White blood cell count	MR Egger	376	0.0411276	0.0290776	0.158075
Body mass index	Monocyte cell count	Inverse variance weighted	369	-0.0153979	0.0101397	0.128869	964.808	4.80737e-55	0.000604612	0.000485242	0.213559
Body mass index	Monocyte cell count	MR Egger	369	-0.0466232	0.0270312	0.0854065
Body mass index	Lymphocyte cell count	Inverse variance weighted	376	0.00663562	0.0107065	0.535407	1126.9	3.05654e-76	0.000950369	0.000508865	0.0625962
Body mass index	Lymphocyte cell count	MR Egger	376	-0.0415489	0.0279197	0.137552
Body mass index	Eosinophil cell count	Inverse variance weighted	381	0.00227514	0.0100273	0.820506	919.11	1.32269e-46	-0.000370716	0.000478953	0.439405
Body mass index	Eosinophil cell count	MR Egger	381	0.0211644	0.0263861	0.422994
Body mass index	Neutrophil cell count	Inverse variance weighted	377	0.0210242	0.0105625	0.04654	1038.18	2.23383e-63	-0.000113226	0.000514129	0.825813
Body mass index	Neutrophil cell count	MR Egger	377	0.0268596	0.0285295	0.347072
Body mass index	Multiple sclerosis	Inverse variance weighted	321	0.294698	0.0715233	3.78375e-05	490.789	2.45698e-09	0.000971905	0.00344902	0.778286
Body mass index	Multiple sclerosis	MR Egger	321	0.245358	0.189176	0.195573
Body mass index	Multiple sclerosis severity	Inverse variance weighted	436	0.0610284	0.0354798	0.0854162	434.593	0.496493	-0.00072654	0.00173147	0.674979
Body mass index	Multiple sclerosis severity	MR Egger	436	0.0982167	0.0954706	0.304164
Serum 25-Hydroxyvitamin D level	Basophil cell count	Inverse variance weighted	102	0.00328599	0.0134061	0.80637	220.278	7.3193e-11	-0.000533626	0.000591099	0.368818
Serum 25-Hydroxyvitamin D level	Basophil cell count	MR Egger	102	0.0175895	0.0207627	0.398922
Serum 25-Hydroxyvitamin D level	White blood cell count	Inverse variance weighted	88	0.00824549	0.0174874	0.637277	325.789	2.68399e-29	-0.000217474	0.000778428	0.780627
Serum 25-Hydroxyvitamin D level	White blood cell count	MR Egger	88	0.0140971	0.0273458	0.607517
Serum 25-Hydroxyvitamin D level	Monocyte cell count	Inverse variance weighted	91	0.0169195	0.0163807	0.301653	341.396	6.14606e-31	-0.000139285	0.000744182	0.851957
Serum 25-Hydroxyvitamin D level	Monocyte cell count	MR Egger	91	0.0203886	0.0247945	0.413103
Serum 25-Hydroxyvitamin D level	Lymphocyte cell count	Inverse variance weighted	92	0.0180732	0.0159912	0.258393	318.452	5.36502e-27	-0.000703306	0.000720328	0.331499
Serum 25-Hydroxyvitamin D level	Lymphocyte cell count	MR Egger	92	0.0361618	0.024476	0.143049
Serum 25-Hydroxyvitamin D level	Eosinophil cell count	Inverse variance weighted	96	0.0181726	0.015599	0.244024	291.562	7.75399e-22	-0.000311213	0.000701396	0.658276
Serum 25-Hydroxyvitamin D level	Eosinophil cell count	MR Egger	96	0.026359	0.0242035	0.278912
Serum 25-Hydroxyvitamin D level	Neutrophil cell count	Inverse variance weighted	91	-0.0132626	0.0162219	0.4136	275.002	1.28904e-20	-0.000409451	0.000715774	0.568737
Serum 25-Hydroxyvitamin D level	Neutrophil cell count	MR Egger	91	-0.00209963	0.0254153	0.934345
Serum 25-Hydroxyvitamin D level	Multiple sclerosis	Inverse variance weighted	86	-0.10693	0.109616	0.329312	132.913	0.000692368	0.00389939	0.00456081	0.394995
Serum 25-Hydroxyvitamin D level	Multiple sclerosis	MR Egger	86	-0.234072	0.184845	0.208901
Serum 25-Hydroxyvitamin D level	Multiple sclerosis severity	Inverse variance weighted	109	-0.0359085	0.0532754	0.500301	122.333	0.163524	-0.00127903	0.00232805	0.583876
Serum 25-Hydroxyvitamin D level	Multiple sclerosis severity	MR Egger	109	-0.000689357	0.0834635	0.993425

## Sheet: TableS3
Two-sample mendelian randomization and Multivariate mendelian randomization estimates of the association between peripheral cell counts and risk of multiple sclerosis and multiple sclerosis severity, and tests for heterogeneity and pleiotropy
Two-sample Mendelian randomization								Sensitivity analysis
								Heterogeneity test		Pleiotropy test for number of SNP > 3 or SNP = 3
Exposure	Outcome	Method	Nsnp	Beta	Se	P	P adjust	Q	Q_pval	Egger_intercept	Se	Pval
Basophil cell count	Multiple sclerosis	Inverse variance weighted	139	0.201359	0.115612	0.0815644	0.0978773	305.467	1.08082e-14	0.00613968	0.00549267	0.265611
Basophil cell count	Multiple sclerosis	MR Egger	139	-0.0524258	0.254734	0.837248
White blood cell count	Multiple sclerosis	Inverse variance weighted	373	0.229815	0.0705151	0.00111773	0.00335319	895.596	3.88331e-45	-0.00242445	0.00342222	0.479115
White blood cell count	Multiple sclerosis	MR Egger	373	0.326799	0.154014	0.0345096
Monocyte cell count	Multiple sclerosis	Inverse variance weighted	383	0.0956703	0.0505144	0.0582356	0.0899422	729.154	5.46298e-24	0.00169551	0.00245793	0.490732
Monocyte cell count	Multiple sclerosis	MR Egger	383	0.0453572	0.0887416	0.609566
Lymphocyte cell count	Multiple sclerosis	Inverse variance weighted	367	0.227101	0.0702984	0.0012356		918.755	2.55346e-49	-0.00785127	0.00342205	0.0223397
Lymphocyte cell count	Multiple sclerosis	MR Egger	367	0.534295	0.151038	0.000456049
Lymphocyte cell count	Multiple sclerosis	MR-PRESSO	356	0.272054	0.0665479	5.37078e-05	0.00032226
Eosinophil cell count	Multiple sclerosis	Inverse variance weighted	322	0.0830364	0.0711357	0.243091	0.243091	867.277	8.36165e-52	-0.00419201	0.0035598	0.239832
Eosinophil cell count	Multiple sclerosis	MR Egger	322	0.223117	0.13858	0.108378
Neutrophil cell count	Multiple sclerosis	Inverse variance weighted	330	0.138917	0.07385	0.0599614	0.0899422	765.542	8.06534e-37	0.000640371	0.00351713	0.855639
Neutrophil cell count	Multiple sclerosis	MR Egger	330	0.113158	0.159645	0.478945
Basophil cell count	Multiple sclerosis severity	Inverse variance weighted	195	0.0198561	0.0452972	0.661132	0.944674	220.409	0.0937882	-0.00243391	0.00208802	0.245193
Basophil cell count	Multiple sclerosis severity	MR Egger	195	0.107349	0.0876462	0.222145
White blood cell count	Multiple sclerosis severity	Inverse variance weighted	478	0.00207828	0.0299476	0.944674	0.944674	575.096	0.00133941	0.00165947	0.00144979	0.252939
White blood cell count	Multiple sclerosis severity	MR Egger	478	-0.0607187	0.0624994	0.331788
Monocyte cell count	Multiple sclerosis severity	Inverse variance weighted	493	-0.0143566	0.0231742	0.535581	0.944674	573.699	0.00631906	0.00195328	0.00113476	0.0858235
Monocyte cell count	Multiple sclerosis severity	MR Egger	493	-0.0660225	0.0378924	0.0820698
Lymphocyte cell count	Multiple sclerosis severity	Inverse variance weighted	485	-0.00213102	0.0275963	0.938447	0.944674	532.069	0.0645239	-0.00190551	0.00136387	0.163014
Lymphocyte cell count	Multiple sclerosis severity	MR Egger	485	0.0671786	0.0567543	0.237124
Eosinophil cell count	Multiple sclerosis severity	Inverse variance weighted	428	-0.0141969	0.0253208	0.575016		391.347	0.891165	0.00338536	0.00134951	0.0124922
Eosinophil cell count	Multiple sclerosis severity	MR Egger	428	-0.119295	0.0489527	0.0152205
Eosinophil cell count	Multiple sclerosis severity	MR-PRESSO	428	-0.0141969	0.0242407	0.558411	0.944674
Neutrophil cell count	Multiple sclerosis severity	Inverse variance weighted	412	-0.0340971	0.0319436	0.285783	0.944674	485.491	0.00658987	0.000133081	0.00151869	0.930215
Neutrophil cell count	Multiple sclerosis severity	MR Egger	412	-0.0391541	0.0659787	0.553217
Multivariate mendelian randomization(adjusted for Current tobacco smoking)								Sensitivity analysis
								Heterogeneity test		Pleiotropy test for number of SNP >2
Exposure	Outcome	Method	Nsnp	Beta	Se	P	P adjust	Q	Q_pval	Egger_intercept	Se	Pval
Basophil cell count	Multiple sclerosis	Inverse variance weighted	129	0.164302	0.113797	0.148791	0.178549	301.554	1.02e-12	0.005	0.004	0.247
Basophil cell count	Multiple sclerosis	MR Egger	129	-0.0321408	0.20422	0.874943
White blood cell count	Multiple sclerosis	Inverse variance weighted	352	0.25126	0.0718268	0.00046851	0.00281106	856.867	1.19e-43	-0.002	0.003	0.605
White blood cell count	Multiple sclerosis	MR Egger	352	0.321741	0.154032	0.0367265
Monocyte cell count	Multiple sclerosis	Inverse variance weighted	362	0.0917669	0.0506149	0.0698255	0.104738	682.594	2.06e-21	0	0.002	0.875
Monocyte cell count	Multiple sclerosis	MR Egger	362	0.080678	0.0868407	0.352871
Lymphocyte cell count	Multiple sclerosis	Inverse variance weighted	345	0.194002	0.0718893	0.00696262		851.962	3.48e-44	-0.007	0.003	0.035
Lymphocyte cell count	Multiple sclerosis	MR Egger	345	0.484061	0.155338	0.00183217
Lymphocyte cell count	Multiple sclerosis	MR-PRESSO	336	0.207	0.067	0.002	0.006
Eosinophil cell count	Multiple sclerosis	Inverse variance weighted	294	0.0703238	0.0747432	0.346771	0.346771	829.922	1.35e-52	-0.004	0.004	0.316
Eosinophil cell count	Multiple sclerosis	MR Egger	294	0.193866	0.144171	0.178724
Neutrophil cell count	Multiple sclerosis	Inverse variance weighted	310	0.150068	0.0760914	0.0485852	0.0971705	737	8.66e-37	0.001	0.004	0.834
Neutrophil cell count	Multiple sclerosis	MR Egger	310	0.120137	0.162027	0.458411
Basophil cell count	Multiple sclerosis severity	Inverse variance weighted	180	0.0206764	0.0460612	0.653512	0.810136	227.268	0.0903	-0.002	0.002	0.296
Basophil cell count	Multiple sclerosis severity	MR Egger	180	0.0873712	0.0786584	0.266668
White blood cell count	Multiple sclerosis severity	Inverse variance weighted	447	-0.00817687	0.0306388	0.789562	0.810136	546.053	0.0014	0.002	0.001	0.268
White blood cell count	Multiple sclerosis severity	MR Egger	447	-0.0689476	0.0627986	0.272241
Monocyte cell count	Multiple sclerosis severity	Inverse variance weighted	468	-0.0215385	0.0233918	0.35717	0.810136	544.301	0.0128	0.001	0.001	0.361
Monocyte cell count	Multiple sclerosis severity	MR Egger	468	-0.0485442	0.0376948	0.197807
Lymphocyte cell count	Multiple sclerosis severity	Inverse variance weighted	458	-0.00684373	0.0284857	0.810136	0.810136	508.13	0.0679	-0.002	0.001	0.166
Lymphocyte cell count	Multiple sclerosis severity	MR Egger	458	0.0640571	0.0585439	0.27388
Eosinophil cell count	Multiple sclerosis severity	Inverse variance weighted	397	-0.0189559	0.0254868	0.457024	0.810136	386.667	0.6618	0.003	0.001	0.064
Eosinophil cell count	Multiple sclerosis severity	MR Egger	397	-0.0973713	0.0496439	0.0498329
Neutrophil cell count	Multiple sclerosis severity	Inverse variance weighted	390	-0.047323	0.0324392	0.144614	0.810136	462.401	0.0082	0	0.002	0.955
Neutrophil cell count	Multiple sclerosis severity	MR Egger	390	-0.0440439	0.0661865	0.505762
Multivariate mendelian randomization(adjusted for Body mass index)								Sensitivity analysis
								Heterogeneity test		Pleiotropy test for number of SNP >2
Exposure	Outcome	Method	Nsnp	Beta	Se	P	P adjust	Q	Q_pval	Egger_intercept	Se	Pval
Basophil cell count	Multiple sclerosis	Inverse variance weighted	88	0.11728	0.108795	0.281036	0.315468	505.991	1.18e-10	-0.001	0.002	0.732
Basophil cell count	Multiple sclerosis	MR Egger	88	0.142867	0.132181	0.279767
White blood cell count	Multiple sclerosis	Inverse variance weighted	267	0.293189	0.070275	3.01903e-05	0.00018114	820.171	1.73e-31	0	0.002	0.942
White blood cell count	Multiple sclerosis	MR Egger	267	0.299221	0.108834	0.00597149
Monocyte cell count	Multiple sclerosis	Inverse variance weighted	284	0.0845913	0.0504233	0.093421	0.140131	710.016	2.73e-18	0.001	0.002	0.453
Monocyte cell count	Multiple sclerosis	MR Egger	284	0.0472282	0.0708489	0.505025
Lymphocyte cell count	Multiple sclerosis	Inverse variance weighted	277	0.232156	0.0705978	0.00100745	0.00302235	874.624	5.93e-37	-0.002	0.002	0.474
Lymphocyte cell count	Multiple sclerosis	MR Egger	277	0.294061	0.111708	0.00847834
Eosinophil cell count	Multiple sclerosis	Inverse variance weighted	224	0.0715968	0.0713248	0.315468	0.315468	870.511	1.59e-42	0	0.002	0.835
Eosinophil cell count	Multiple sclerosis	MR Egger	224	0.0570903	0.0997813	0.567217
Neutrophil cell count	Multiple sclerosis	Inverse variance weighted	231	0.190576	0.0747126	0.0107481	0.0214961	781.374	1.45e-28	0.001	0.002	0.685
Neutrophil cell count	Multiple sclerosis	MR Egger	231	0.157955	0.109779	0.150193
Basophil cell count	Multiple sclerosis severity	Inverse variance weighted	122	0.0236859	0.0471539	0.615449	0.738539	416.896	0.3309	0	0.001	0.772
Basophil cell count	Multiple sclerosis severity	MR Egger	122	0.0327935	0.0566898	0.562945
White blood cell count	Multiple sclerosis severity	Inverse variance weighted	341	-0.0250633	0.0309177	0.417568	0.626352	545.115	0.059	0	0.001	0.831
White blood cell count	Multiple sclerosis severity	MR Egger	341	-0.0172814	0.0478378	0.717913
Monocyte cell count	Multiple sclerosis severity	Inverse variance weighted	371	-0.0256072	0.0235842	0.277578	0.555157	582.299	0.0574	0	0.001	0.95
Monocyte cell count	Multiple sclerosis severity	MR Egger	371	-0.0242256	0.0321482	0.451112
Lymphocyte cell count	Multiple sclerosis severity	Inverse variance weighted	357	-6.81985e-05	0.0293521	0.998146	0.998146	547.453	0.1416	0	0.001	0.98
Lymphocyte cell count	Multiple sclerosis severity	MR Egger	357	0.000804974	0.0454936	0.985883
Eosinophil cell count	Multiple sclerosis severity	Inverse variance weighted	304	-0.0290294	0.0264473	0.272365	0.555157	456.683	0.7408	0.001	0.001	0.437
Eosinophil cell count	Multiple sclerosis severity	MR Egger	304	-0.0502819	0.0384592	0.191073
Neutrophil cell count	Multiple sclerosis severity	Inverse variance weighted	291	-0.0398911	0.0333679	0.231894	0.555157	523.439	0.0696	-0.001	0.001	0.584
Neutrophil cell count	Multiple sclerosis severity	MR Egger	291	-0.0203304	0.0489023	0.677604

## Sheet: TableS4
Association between subgroup of immune cells and multiple sclerosis risk, and tests for heterogeneity and pleiotropy
Mendelian randomization										Sensitivity analysis
										Heterogeneity test		Pleiotropy test for number of SNP > 3 or SNP = 3			Pleiotropy test for number of SNP < 3
Exposure			Outcome	Method	Nsnp	Beta	Se	P	P adjust	Q	Q_pval	Egger_intercept	Se	Pvalue	SNP	Related traits (PMID)
Trait type	Panel	Trait
Relative count	B cell	IgD+ B cell %B cell	Multiple sclerosis	Inverse variance weighted	2	-0.060445	0.0585674	0.302044	0.869107	0.0236968	0.877659	NA	NA	NA	rs4691917;rs73426855	none;none
Absolute count	B cell	IgD+ CD38+ B cell Absolute Count	Multiple sclerosis	MR Egger	3	2.24073	1.56591	0.388305
Absolute count	B cell	IgD+ CD38+ B cell Absolute Count	Multiple sclerosis	Inverse variance weighted	3	-0.122658	0.0926189	0.185392	0.792941	2.93645	0.230334	-0.317386	0.21004	0.372176
Relative count	B cell	IgD+ CD38dim B cell %B cell	Multiple sclerosis	MR Egger	3	0.137244	3.40924	0.974386
Relative count	B cell	IgD+ CD38dim B cell %B cell	Multiple sclerosis	Inverse variance weighted	3	-0.124829	0.080202	0.119604	0.607823	1.01436	0.60219	-0.0336658	0.437826	0.951144
Absolute count	B cell	IgD+ CD38dim B cell Absolute Count	Multiple sclerosis	Inverse variance weighted	2	-0.00045825	0.119139	0.996931	1	14.2395	0.000160953	NA	NA	NA	rs12197153;rs17056318	none;Lymphocyte count(27863252),Lymphocyte percentage of white cells(27863252),Monocyte percentage of white cells(27863252)
Relative count	B cell	IgD+ CD38- B cell %B cell	Multiple sclerosis	Inverse variance weighted	2	0.0290759	0.0964868	0.763151	0.989279	0.040978	0.83958	NA	NA	NA	rs10444793;rs329966	none;none
Absolute count	B cell	IgD+ CD38- B cell Absolute Count	Multiple sclerosis	Inverse variance weighted	2	0.025783	0.137374	0.851123	1	0.895782	0.343915	NA	NA	NA	rs12874404;rs62235484	Granulocyte percentage of myeloid white cells(27863252),Monocyte count(27863252),Monocyte percentage of white cells(27863252),Myeloid white cell count(27863252),Platelet count(27863252),Platelet distribution width(27863252),Plateletcrit(27863252),White blood cell count(27863252),Granulocyte percentage of myeloid white cells(27863252),Monocyte percentage of white cells(27863252);none
Relative count	B cell	Unswitched memory B cell %B cell	Multiple sclerosis	Wald ratio	1	-0.222403	0.404026	0.581999	0.934817	/	/	/	/	/	rs73192651	Cause of death: chronic myeloid leukaemia(UKBB),Cause of death: peripheral vascular disease, unspecified(UKBB),Treatment with epaderm ointment(UKBB)
Absolute count	B cell	Unswitched memory B cell Absolute Count	Multiple sclerosis	MR Egger	3	-0.0253166	0.756971	0.978716
Absolute count	B cell	Unswitched memory B cell Absolute Count	Multiple sclerosis	Inverse variance weighted	3	-0.0762954	0.119482	0.523114	0.905952	1.77785	0.411098	-0.00685048	0.0994538	0.956218
Relative count	B cell	IgD- CD27- B cell %B cell	Multiple sclerosis	MR Egger	4	0.0248493	0.673523	0.97392
Relative count	B cell	IgD- CD27- B cell %B cell	Multiple sclerosis	Inverse variance weighted	4	-0.00339472	0.143942	0.981184	1	11.7372	0.00833984	-0.00455615	0.104864	0.969292
Absolute count	B cell	IgD+ B cell Absolute Count	Multiple sclerosis	MR Egger	3	-0.164346	0.175074	0.520115
Absolute count	B cell	IgD+ B cell Absolute Count	Multiple sclerosis	Inverse variance weighted	3	-0.0413643	0.0706476	0.55821	0.925375	0.680802	0.711485	0.0246602	0.0321206	0.583169
Absolute count	B cell	IgD- CD27- B cell Absolute Count	Multiple sclerosis	MR Egger	3	-0.534508	0.839833	0.639172
Absolute count	B cell	IgD- CD27- B cell Absolute Count	Multiple sclerosis	Inverse variance weighted	3	0.0725605	0.163621	0.657427	0.968727	6.81052	0.0331981	0.0976127	0.13169	0.593923
Relative count	B cell	Switched memory B cell %B cell	Multiple sclerosis	Inverse variance weighted	2	0.154712	0.184273	0.401143	0.885898	0.0181093	0.892951	NA	NA	NA	rs73426855;rs11068290	none;none
Absolute count	B cell	Switched memory B cell Absolute Count	Multiple sclerosis	MR Egger	3	8.88485	3.44689	0.235598
Absolute count	B cell	Switched memory B cell Absolute Count	Multiple sclerosis	Inverse variance weighted	3	-0.165555	0.195124	0.396182	0.885898	10.1636	0.00620867	-1.15295	0.43893	0.231576
Relative count	B cell	Plasma Blast-Plasma Cell %B cell	Multiple sclerosis	MR Egger	5	0.136495	0.0681346	0.138879
Relative count	B cell	Plasma Blast-Plasma Cell %B cell	Multiple sclerosis	Inverse variance weighted	5	0.0843302	0.0475025	0.0758517	0.511174	1.27359	0.865841	-0.0155134	0.0145262	0.363843
Absolute count	B cell	Plasma Blast-Plasma Cell Absolute Count	Multiple sclerosis	Wald ratio	1	0.0590948	0.157608	0.7077	0.968727	/	/	/	/	/	rs12412378	none
Relative count	B cell	Memory B cell %B cell	Multiple sclerosis	MR Egger	5	0.182599	0.328023	0.616587
Relative count	B cell	Memory B cell %B cell	Multiple sclerosis	Inverse variance weighted	5	-0.0123687	0.0722394	0.864052	1	5.68078	0.22429	-0.0316494	0.0516955	0.583667
Absolute count	B cell	Memory B cell Absolute Count	Multiple sclerosis	Inverse variance weighted	2	0.00463073	0.115352	0.967978	1	1.04617	0.30639	NA	NA	NA	rs12874404;rs6492117	Granulocyte percentage of myeloid white cells(27863252),Monocyte count(27863252),Monocyte percentage of white cells(27863252),Myeloid white cell count(27863252),Platelet count(27863252),Platelet distribution width(27863252),Plateletcrit(27863252),White blood cell count(27863252),Granulocyte percentage of myeloid white cells(27863252),Monocyte percentage of white cells(27863252);none
Relative count	B cell	Naive-mature B cell %B cell	Multiple sclerosis	MR Egger	5	-0.245824	0.334182	0.515267
Relative count	B cell	Naive-mature B cell %B cell	Multiple sclerosis	Inverse variance weighted	5	0.0100962	0.0742883	0.891896	1	5.69611	0.223021	0.0403909	0.0512826	0.488417
Absolute count	B cell	Naive-mature B cell Absolute Count	Multiple sclerosis	MR Egger	4	0.888873	0.33984	0.120349
Absolute count	B cell	Naive-mature B cell Absolute Count	Multiple sclerosis	Inverse variance weighted	4	0.266189	0.0879851	0.00248317	0.0700649	4.46663	0.215286	-0.097154	0.0518161	0.201634
Relative count	B cell	IgD- CD38+ B cell %B cell	Multiple sclerosis	MR Egger	3	0.589056	0.511746	0.455363
Relative count	B cell	IgD- CD38+ B cell %B cell	Multiple sclerosis	Inverse variance weighted	3	-0.0833567	0.0864046	0.334682	0.869107	2.62394	0.269289	-0.0953045	0.0717401	0.410783
Relative count	B cell	IgD+ CD24+ B cell %B cell	Multiple sclerosis	Wald ratio	1	-0.125748	0.117663	0.285198	0.869107	/	/	/	/	/	rs9536690	none
Absolute count	B cell	IgD+ CD24+ B cell Absolute Count	Multiple sclerosis	MR Egger	4	0.113725	0.508448	0.843782
Absolute count	B cell	IgD+ CD24+ B cell Absolute Count	Multiple sclerosis	Inverse variance weighted	4	-0.00232341	0.0915246	0.979747	1	1.35025	0.717237	-0.0168882	0.0727839	0.838094
Relative count	B cell	IgD- CD24- B cell %B cell	Multiple sclerosis	Wald ratio	1	0.245724	0.104631	0.01885	0.23374	/	/	/	/	/	rs6073000	none
Absolute count	B cell	IgD- CD24- B cell Absolute Count	Multiple sclerosis	Inverse variance weighted	2	0.150609	0.105676	0.154102	0.723811	0.0783748	0.779512	NA	NA	NA	rs451367;rs496760	Lymphocyte count(27863252),Lymphocyte percentage of white cells(27863252),Neutrophil percentage of white cells(27863252);none
Relative count	B cell	IgD+ CD24- B cell %B cell	Multiple sclerosis	Wald ratio	1	-0.0304201	0.180958	0.8665	1	/	/	/	/	/	rs116844769	Cause of death: perforation of intestine(UKBB)
Absolute count	B cell	IgD+ CD24- B cell Absolute Count	Multiple sclerosis	Wald ratio	1	0.0943109	0.219683	0.667701	0.968727	/	/	/	/	/	rs9354413	none
Relative count	B cell	CD24+ CD27+ B cell %B cell	Multiple sclerosis	Inverse variance weighted	2	-0.216992	0.106915	0.0424003	0.355245	0.499952	0.479521	NA	NA	NA	rs35698683;rs7412746	none;Eosinophil count(27863252),Eosinophil percentage of granulocytes(27863252),Eosinophil percentage of white cells(27863252),Granulocyte percentage of myeloid white cells(27863252),Lymphocyte count(27863252),Lymphocyte percentage of white cells(27863252),Monocyte count(27863252),Monocyte percentage of white cells(27863252),Neutrophil percentage of granulocytes(27863252),Neutrophil percentage of…
Absolute count	B cell	CD24+ CD27+ B cell Absolute Count	Multiple sclerosis	MR Egger	4	0.0908832	0.575202	0.888966
Absolute count	B cell	CD24+ CD27+ B cell Absolute Count	Multiple sclerosis	Inverse variance weighted	4	0.00821564	0.0858432	0.923755	1	1.38201	0.709757	-0.0118781	0.0817221	0.897763
Relative count	B cell	CD20- B cell %B cell	Multiple sclerosis	/	/	/	/	/	1	/	/	/	/	/
Absolute count	B cell	IgD- CD38+ B cell Absolute Count	Multiple sclerosis	Inverse variance weighted	2	0.0218667	0.0983675	0.824083	0.996668	0.110629	0.739429	NA	NA	NA	rs478251;rs66491584	none;none
Absolute count	B cell	CD20- B cell Absolute Count	Multiple sclerosis	Wald ratio	1	0.0880942	0.036174	0.0148799	0.209671	/	/	/	/	/	rs7773849	none
Relative count	B cell	CD20- CD38- B cell %B cell	Multiple sclerosis	/	/	/	/	/	1	/	/	/	/	/
Absolute count	B cell	CD20- CD38- B cell Absolute Count	Multiple sclerosis	Inverse variance weighted	2	-0.252961	0.386277	0.512552	0.896889	10.0459	0.00152684	NA	NA	NA	rs16955339;rs61906277	none;none
Relative count	B cell	IgD+ B cell %Lymphocyte	Multiple sclerosis	MR Egger	3	0.217604	0.504613	0.74081
Relative count	B cell	IgD+ B cell %Lymphocyte	Multiple sclerosis	Inverse variance weighted	3	-0.0643844	0.0933828	0.490529	0.896889	1.9534	0.376551	-0.0482481	0.0841377	0.668536
Relative count	B cell	IgD- CD38+ B cell %lymphocyte	Multiple sclerosis	Wald ratio	1	-0.00542867	0.153566	0.9718	1	/	/	/	/	/	rs4785074	Illnesses of father: none of the above, group 1(UKBB)
Relative count	B cell	IgD- CD38dim B cell %lymphocyte	Multiple sclerosis	MR Egger	7	0.237206	0.274209	0.426554
Relative count	B cell	IgD- CD38dim B cell %lymphocyte	Multiple sclerosis	Inverse variance weighted	7	0.0474705	0.104102	0.64839	0.968727	25.4335	0.000283765	-0.0351742	0.0467192	0.485435
Relative count	B cell	IgD- CD38- B cell %lymphocyte	Multiple sclerosis	MR Egger	5	1.93073	1.45183	0.275635
Relative count	B cell	IgD- CD38- B cell %lymphocyte	Multiple sclerosis	Inverse variance weighted	5	-0.0622764	0.130804	0.634	0.968727	16.2085	0.00275172	-0.267771	0.194414	0.262184
Relative count	B cell	IgD- CD38dim B cell %B cell	Multiple sclerosis	/	/	/	/	/	1	/	/	/	/	/
Relative count	B cell	IgD+ CD38+ B cell %lymphocyte	Multiple sclerosis	MR Egger	3	0.995535	0.88397	0.462255
Relative count	B cell	IgD+ CD38+ B cell %lymphocyte	Multiple sclerosis	Inverse variance weighted	3	-0.112121	0.0901354	0.21353	0.863656	2.56888	0.276806	-0.145754	0.115848	0.427537
Relative count	B cell	IgD+ CD38dim B cell %lymphocyte	Multiple sclerosis	MR Egger	4	0.339058	1.27375	0.815024
Relative count	B cell	IgD+ CD38dim B cell %lymphocyte	Multiple sclerosis	Inverse variance weighted	4	0.128914	0.123624	0.297043	0.869107	8.06594	0.0446684	-0.027567	0.165923	0.883322
Relative count	B cell	IgD+ CD38- B cell %lymphocyte	Multiple sclerosis	Inverse variance weighted	2	0.0354376	0.130129	0.785371	0.993471	0.856846	0.354623	NA	NA	NA	rs12874404;rs62235484	Granulocyte percentage of myeloid white cells(27863252),Monocyte count(27863252),Monocyte percentage of white cells(27863252),Myeloid white cell count(27863252),Platelet count(27863252),Platelet distribution width(27863252),Plateletcrit(27863252),White blood cell count(27863252),Granulocyte percentage of myeloid white cells(27863252),Monocyte percentage of white cells(27863252);none
Relative count	B cell	Unswitched memory B cell %lymphocyte	Multiple sclerosis	MR Egger	4	-0.0916087	0.258589	0.757006
Relative count	B cell	Unswitched memory B cell %lymphocyte	Multiple sclerosis	Inverse variance weighted	4	-0.0814342	0.0852448	0.339427	0.869107	1.90494	0.592369	0.00180279	0.0432571	0.970543
Relative count	B cell	IgD- CD27- B cell %lymphocyte	Multiple sclerosis	Inverse variance weighted	2	0.202265	0.124332	0.103776	0.563977	1.3955	0.237478	NA	NA	NA	rs2250246;rs35574803	none;none
Relative count	B cell	Switched memory B cell %lymphocyte	Multiple sclerosis	MR Egger	4	3.25503	1.30577	0.130221
Relative count	B cell	Switched memory B cell %lymphocyte	Multiple sclerosis	Inverse variance weighted	4	-0.0544533	0.137251	0.691557	0.968727	14.7368	0.00205601	-0.511284	0.201333	0.126338
Relative count	B cell	Plasma Blast-Plasma Cell %lymphocyte	Multiple sclerosis	Inverse variance weighted	2	0.0239065	0.100671	0.812291	0.993471	0.0854424	0.770053	NA	NA	NA	rs12412378;rs4785074	none;Illnesses of father: none of the above, group 1(UKBB)
Relative count	B cell	Memory B cell %lymphocyte	Multiple sclerosis	MR Egger	5	0.213227	0.444438	0.664199
Relative count	B cell	Memory B cell %lymphocyte	Multiple sclerosis	Inverse variance weighted	5	-0.006386	0.0752335	0.932355	1	1.74832	0.781922	-0.0326782	0.0651777	0.650589
Relative count	B cell	Naive-mature B cell %lymphocyte	Multiple sclerosis	Inverse variance weighted	2	0.30999	0.18289	0.090085	0.558527	3.92808	0.0474863	NA	NA	NA	rs17056318;rs2395904	Lymphocyte count(27863252),Lymphocyte percentage of white cells(27863252),Monocyte percentage of white cells(27863252); Eosinophil count(27863252),Eosinophil percentage of granulocytes(27863252),Eosinophil percentage of white cells(27863252),Granulocyte count(27863252),Granulocyte percentage of myeloid white cells(27863252),Lymphocyte percentage of white cells(27863252),Monocyte count(27863252),M…
Absolute count	B cell	IgD- CD38dim B cell Absolute Count	Multiple sclerosis	Wald ratio	1	-0.475518	0.130605	0.00027169	0.0140373	/	/	/	/	/	rs7840395	Mean corpuscular volume(27863252),Mean platelet volume(27863252),Platelet count(27863252),Platelet distribution width(27863252),Plateletcrit(27863252),Arm fat-free mass left(UKBB),Arm fat-free mass right(UKBB),Arm predicted mass left(UKBB),Arm predicted mass right(UKBB),Basal metabolic rate(UKBB),Comparative height size at age 10(UKBB),Height(UKBB),Sitting height(UKBB),Trunk fat-free mass(UKBB),T…
Relative count	B cell	IgD+ CD24+ B cell %lymphocyte	Multiple sclerosis	MR Egger	5	0.186926	0.379905	0.656451
Relative count	B cell	IgD+ CD24+ B cell %lymphocyte	Multiple sclerosis	Inverse variance weighted	5	-0.0285708	0.0694559	0.680815	0.968727	2.02158	0.73179	-0.0318355	0.0551779	0.604413
Relative count	B cell	IgD- CD24- B cell %lymphocyte	Multiple sclerosis	/	/	/	/	/	1	/	/	/	/	/
Relative count	B cell	IgD+ CD24- B cell %lymphocyte	Multiple sclerosis	Wald ratio	1	0.230506	0.12013	0.0550102	0.436326	/	/	/	/	/	rs12542190	Eosinophil count(27863252),Eosinophil percentage of granulocytes(27863252),Eosinophil percentage of white cells(27863252),Granulocyte count(27863252),Granulocyte percentage of myeloid white cells(27863252),Lymphocyte percentage of white cells(27863252),Monocyte count(27863252),Monocyte percentage of white cells(27863252),Myeloid white cell count(27863252),Neutrophil count(27863252),Neutrophil per…
Relative count	B cell	CD24+ CD27+ B cell %lymphocyte	Multiple sclerosis	MR Egger	6	-0.0575517	0.219041	0.805726
Relative count	B cell	CD24+ CD27+ B cell %lymphocyte	Multiple sclerosis	Inverse variance weighted	6	-0.0606517	0.0626011	0.332615	0.869107	2.4517	0.783751	-0.000502494	0.0340248	0.988924
Relative count	B cell	CD20- B cell %lymphocyte	Multiple sclerosis	Wald ratio	1	0.086601	0.0355609	0.0148799	0.209671	/	/	/	/	/	rs7773849	none
Relative count	B cell	CD20- CD38- B cell %lymphocyte	Multiple sclerosis	Inverse variance weighted	2	-0.255883	0.367108	0.485787	0.896889	9.73678	0.00180617	NA	NA	NA	rs16955339;rs34666228	none;none
Relative count	B cell	IgD- CD38- B cell %B cell	Multiple sclerosis	Wald ratio	1	0.351596	0.205321	0.0868197	0.556317	/	/	/	/	/	rs2450220	none
Absolute count	B cell	IgD- CD38- B cell Absolute Count	Multiple sclerosis	MR Egger	3	0.372934	0.462353	0.567893
Absolute count	B cell	IgD- CD38- B cell Absolute Count	Multiple sclerosis	Inverse variance weighted	3	0.214608	0.122726	0.0803464	0.529944	0.198979	0.9053	-0.0257301	0.072443	0.782735
Relative count	B cell	IgD+ CD38+ B cell %B cell	Multiple sclerosis	Inverse variance weighted	2	0.0436763	0.122694	0.721858	0.968727	0.655956	0.417992	NA	NA	NA	rs13196511;rs4903967	Cause of death: abdominal aortic aneurysm, ruptured(UKBB);none
Absolute count	cDC	CD11c+ monocyte Absolute Count	Multiple sclerosis	Wald ratio	1	0.179907	0.228408	0.4309	0.896889	/	/	/	/	/	rs2404849	none
Relative count	cDC	CD11c+ monocyte %monocyte	Multiple sclerosis	Wald ratio	1	0.347251	0.127914	0.0066331	0.13153	/	/	/	/	/	rs8065103	Hematocrit(27863252),Hemoglobin concentration(27863252),Red blood cell count(27863252),Impedance of arm left(UKBB),Impedance of arm right(UKBB),Impedance of whole body(UKBB),Pulse rate(UKBB),Self-reported hypertension(UKBB),Sitting height(UKBB),Systolic blood pressure(UKBB),Vascular or heart problems diagnosed by doctor: high blood pressure(UKBB),Vascular or heart problems diagnosed by doctor: no…
Absolute count	cDC	CD62L- monocyte Absolute Count	Multiple sclerosis	MR Egger	4	0.376179	0.414954	0.460331
Absolute count	cDC	CD62L- monocyte Absolute Count	Multiple sclerosis	Inverse variance weighted	4	0.0200224	0.0769079	0.7946	0.993471	6.50127	0.0896123	-0.0684217	0.0782179	0.473953
Relative count	cDC	CD62L- monocyte %monocyte	Multiple sclerosis	MR Egger	9	0.168836	0.145473	0.283852
Relative count	cDC	CD62L- monocyte %monocyte	Multiple sclerosis	Inverse variance weighted	9	0.0167946	0.0489101	0.731315	0.972323	17.4895	0.025397	-0.0342653	0.0309308	0.304553
Absolute count	cDC	CD11c+ CD62L- monocyte Absolute Count	Multiple sclerosis	Inverse variance weighted	2	0.311593	0.143478	0.0298775	0.280667	0.48817	0.484745	NA	NA	NA	rs2404849;rs55971447	none;Hematocrit(27863252),Hemoglobin concentration(27863252),Red blood cell count(27863252),White blood cell count(27863252)
Relative count	cDC	CD11c+ CD62L- monocyte %monocyte	Multiple sclerosis	MR Egger	3	-0.433764	0.137336	0.195206
Relative count	cDC	CD11c+ CD62L- monocyte %monocyte	Multiple sclerosis	Inverse variance weighted	3	-0.0246092	0.151003	0.870541	1	11.5318	0.00313256	0.111425	0.0332494	0.184613
Absolute count	cDC	CD62L- HLA DR++ monocyte Absolute Count	Multiple sclerosis	Inverse variance weighted	2	0.0791772	0.0947779	0.403494	0.885898	0.364755	0.545878	NA	NA	NA	rs117545845;rs938447	none;Monocyte count(27863252),Monocyte percentage of white cells(27863252)
Relative count	cDC	CD62L- HLA DR++ monocyte %monocyte	Multiple sclerosis	/	/	/	/	/	1	/	/	/	/	/
Absolute count	cDC	CD11c+ HLA DR++ monocyte Absolute Count	Multiple sclerosis	Wald ratio	1	0.186609	0.114251	0.1024	0.563977	/	/	/	/	/	rs2587473	none
Relative count	cDC	CD11c+ HLA DR++ monocyte %monocyte	Multiple sclerosis	Wald ratio	1	0.277631	0.107112	0.00954279	0.164348	/	/	/	/	/	rs6808893	Granulocyte percentage of myeloid white cells(27863252),Monocyte percentage of white cells(27863252),Allergic disease(29083406),Asthma(UKBB),Hayfever, allergic rhinitis or eczema(UKBB),No blood clot, bronchitis, emphysema, asthma, rhinitis, eczema or allergy diagnosed by doctor(UKBB),Self-reported asthma(UKBB),Self-reported hypothyroidism or myxoedema(UKBB),Self-reported malabsorption or coeliac …
Absolute count	cDC	Myeloid Dendritic Cell Absolute Count	Multiple sclerosis	MR Egger	8	-0.216106	0.0877002	0.0488438
Absolute count	cDC	Myeloid Dendritic Cell Absolute Count	Multiple sclerosis	Inverse variance weighted	8	-0.0968643	0.0489093	0.0476485	0.388711	14.572	0.0418939	0.0316033	0.0200417	0.165896
Relative count	cDC	Myeloid Dendritic Cell %Dendritic Cell	Multiple sclerosis	MR Egger	7	-0.1203	0.154845	0.47235
Relative count	cDC	Myeloid Dendritic Cell %Dendritic Cell	Multiple sclerosis	Inverse variance weighted	7	-0.178042	0.0719777	0.0133769	0.207342	21.9255	0.00124907	-0.0141616	0.0328887	0.684695
Absolute count	cDC	Plasmacytoid Dendritic Cell Absolute Count	Multiple sclerosis	MR Egger	3	-0.0738864	0.058634	0.427049
Absolute count	cDC	Plasmacytoid Dendritic Cell Absolute Count	Multiple sclerosis	Inverse variance weighted	3	-0.0607278	0.0459944	0.186725	0.792941	0.131361	0.93643	0.00880125	0.0243235	0.778975
Absolute count	cDC	Dendritic Cell Absolute Count	Multiple sclerosis	MR Egger	7	-0.206556	0.104716	0.105581
Absolute count	cDC	Dendritic Cell Absolute Count	Multiple sclerosis	Inverse variance weighted	7	-0.116134	0.051979	0.0254667	0.254667	11.8756	0.0648014	0.0235431	0.0236622	0.365435
Absolute count	cDC	CD62L- Dendritic Cell Absolute Count	Multiple sclerosis	MR Egger	6	-0.181176	0.0893071	0.112381
Absolute count	cDC	CD62L- Dendritic Cell Absolute Count	Multiple sclerosis	Inverse variance weighted	6	-0.109992	0.0458617	0.0164695	0.221981	10.4115	0.0643804	0.0259592	0.0278134	0.403484
Relative count	cDC	CD62L- Dendritic Cell %Dendritic Cell	Multiple sclerosis	MR Egger	7	-0.212188	0.141282	0.193435
Relative count	cDC	CD62L- Dendritic Cell %Dendritic Cell	Multiple sclerosis	Inverse variance weighted	7	-0.0725938	0.0763431	0.341661	0.869107	36.4434	2.26023e-06	0.0455607	0.0392361	0.297982
Absolute count	cDC	CD86+ myeloid Dendritic Cell Absolute Count	Multiple sclerosis	MR Egger	7	-0.137156	0.0533388	0.0499496
Absolute count	cDC	CD86+ myeloid Dendritic Cell Absolute Count	Multiple sclerosis	Inverse variance weighted	7	-0.038428	0.0369698	0.298599	0.869107	8.07663	0.232543	0.0289931	0.0125615	0.0690715
Relative count	cDC	CD86+ myeloid Dendritic Cell %Dendritic Cell	Multiple sclerosis	MR Egger	4	-0.131265	0.0587795	0.155158
Relative count	cDC	CD86+ myeloid Dendritic Cell %Dendritic Cell	Multiple sclerosis	Inverse variance weighted	4	-0.092605	0.037256	0.012932	0.207342	2.13248	0.54537	0.0186996	0.0219908	0.484699
Absolute count	cDC	CD86+ plasmacytoid Dendritic Cell Absolute Count	Multiple sclerosis	MR Egger	3	0.627914	0.151635	0.150849
Absolute count	cDC	CD86+ plasmacytoid Dendritic Cell Absolute Count	Multiple sclerosis	Inverse variance weighted	3	0.249231	0.138193	0.0713104	0.4939	8.30609	0.0157165	-0.106586	0.0381741	0.218947
Relative count	cDC	CD86+ plasmacytoid Dendritic Cell %Dendritic Cell	Multiple sclerosis	MR Egger	4	0.668156	0.250401	0.116426
Relative count	cDC	CD86+ plasmacytoid Dendritic Cell %Dendritic Cell	Multiple sclerosis	Inverse variance weighted	4	0.0857318	0.112946	0.447821	0.896889	6.55966	0.0873392	-0.106161	0.0434664	0.134606
Absolute count	cDC	CD62L- myeloid Dendritic Cell Absolute Count	Multiple sclerosis	MR Egger	9	-0.215731	0.102736	0.0738856
Absolute count	cDC	CD62L- myeloid Dendritic Cell Absolute Count	Multiple sclerosis	Inverse variance weighted	9	-0.0496505	0.0613879	0.418631	0.896889	41.0946	2.0014e-06	0.0533942	0.0282204	0.100373
Relative count	cDC	CD62L- myeloid Dendritic Cell %Dendritic Cell	Multiple sclerosis	MR Egger	11	-0.198602	0.0994106	0.0768254
Relative count	cDC	CD62L- myeloid Dendritic Cell %Dendritic Cell	Multiple sclerosis	Inverse variance weighted	11	-0.053306	0.0566696	0.346887	0.869107	43.8511	3.50067e-06	0.0475653	0.0277622	0.120806
Absolute count	cDC	CD62L- plasmacytoid Dendritic Cell Absolute Count	Multiple sclerosis	Inverse variance weighted	2	0.0123329	0.115137	0.914698	1	3.91718	0.047795	NA	NA	NA	rs1472757;rs6535445	none;Granulocyte percentage of myeloid white cells(27863252),Monocyte count(27863252),Monocyte percentage of white cells(27863252)
Relative count	cDC	CD62L- plasmacytoid Dendritic Cell %Dendritic Cell	Multiple sclerosis	Inverse variance weighted	2	0.0308957	0.104891	0.768338	0.989279	4.37355	0.036501	NA	NA	NA	rs55971447;rs6535445	Hematocrit(27863252),Hemoglobin concentration(27863252),Red blood cell count(27863252),White blood cell count(27863252);Granulocyte percentage of myeloid white cells(27863252),Monocyte count(27863252),Monocyte percentage of white cells(27863252)
Absolute count	cDC	CD62L- CD86+ myeloid Dendritic Cell Absolute Count	Multiple sclerosis	MR Egger	8	-0.123873	0.0709136	0.131268
Absolute count	cDC	CD62L- CD86+ myeloid Dendritic Cell Absolute Count	Multiple sclerosis	Inverse variance weighted	8	-0.0949212	0.0318017	0.00283781	0.07331	10.2534	0.174664	0.0132202	0.0284792	0.658866
Relative count	cDC	CD62L- CD86+ myeloid Dendritic Cell %Dendritic Cell	Multiple sclerosis	MR Egger	5	-0.109754	0.0564757	0.147223
Relative count	cDC	CD62L- CD86+ myeloid Dendritic Cell %Dendritic Cell	Multiple sclerosis	Inverse variance weighted	5	-0.0705096	0.031195	0.0238036	0.252527	3.09708	0.541712	0.0214894	0.0257791	0.465669
Relative count	cDC	Plasmacytoid Dendritic Cell %Dendritic Cell	Multiple sclerosis	MR Egger	6	0.201884	0.245837	0.457649
Relative count	cDC	Plasmacytoid Dendritic Cell %Dendritic Cell	Multiple sclerosis	Inverse variance weighted	6	0.157661	0.106279	0.13795	0.674657	39.6598	1.74885e-07	-0.0103627	0.0505104	0.847465
Relative count	TBNK	HLA DR++ monocyte %monocyte	Multiple sclerosis	Inverse variance weighted	2	0.596525	0.110194	6.18e-08	1.9158e-05	0.162221	0.68712	NA	NA	NA	rs3749936;rs379464	Mean platelet volume(27863252),Platelet count(27863252),Platelet distribution width(27863252),Plateletcrit(27863252),IgA deficiency(27723758),Ankylosing spondylitis(UKBB),Eye problems or disorders: none of the above(UKBB),Eye problems or disorders: other serious eye condition(UKBB),Long-standing illness, disability or infirmity(UKBB),Other eye problems(UKBB),Self-reported ankylosing spondylitis(U…
Relative count	TBNK	HLA DR++ monocyte %leukocyte	Multiple sclerosis	Wald ratio	1	0.82797	0.236421	0.000461598	0.0204422	/	/	/	/	/	rs3749936	Mean platelet volume(27863252),Platelet count(27863252),Platelet distribution width(27863252),Plateletcrit(27863252),IgA deficiency(27723758),Ankylosing spondylitis(UKBB),Eye problems or disorders: none of the above(UKBB),Eye problems or disorders: other serious eye condition(UKBB),Long-standing illness, disability or infirmity(UKBB),Other eye problems(UKBB),Self-reported ankylosing spondylitis(U…
Absolute count	TBNK	HLA DR++ monocyte Absolute Count	Multiple sclerosis	Wald ratio	1	-0.311558	0.16323	0.0563001	0.436326	/	/	/	/	/	rs28610544	Cause of death: caecum(UKBB),Nap during day(UKBB)
Relative count	Treg	CD4 regulatory T cell %CD4+ T cell	Multiple sclerosis	MR Egger	3	0.50252	0.938247	0.686964
Relative count	Treg	CD4 regulatory T cell %CD4+ T cell	Multiple sclerosis	Inverse variance weighted	3	-0.108318	0.15037	0.471313	0.896889	10.3506	0.00565462	-0.117192	0.176765	0.627294
Relative count	Treg	CD4 regulatory T cell %T cell	Multiple sclerosis	Wald ratio	1	-0.0604796	0.118803	0.610701	0.951343	/	/	/	/	/	rs1571025	Lymphocyte percentage of white cells(27863252),Allergic disease(29083406),Hayfever, allergic rhinitis or eczema(UKBB),No blood clot, bronchitis, emphysema, asthma, rhinitis, eczema or allergy diagnosed by doctor(UKBB),Self-reported eczema or dermatitis(UKBB)
Absolute count	Treg	Resting CD4 regulatory T cell Absolute Count	Multiple sclerosis	MR Egger	9	0.0386507	0.0446315	0.415185
Absolute count	Treg	Resting CD4 regulatory T cell Absolute Count	Multiple sclerosis	Inverse variance weighted	9	-0.00167241	0.0331911	0.959814	1	11.0854	0.196909	-0.0221413	0.0171469	0.237611
Relative count	Treg	Resting CD4 regulatory T cell %CD4 regulatory T cell	Multiple sclerosis	MR Egger	13	0.0170517	0.0216479	0.447524
Relative count	Treg	Resting CD4 regulatory T cell %CD4 regulatory T cell	Multiple sclerosis	Inverse variance weighted	13	0.00287803	0.0174235	0.868801	1	9.19052	0.686577	-0.0123047	0.0111533	0.293478
Relative count	Treg	Resting CD4 regulatory T cell %CD4+ T cell	Multiple sclerosis	MR Egger	10	0.0113512	0.0395688	0.781499
Relative count	Treg	Resting CD4 regulatory T cell %CD4+ T cell	Multiple sclerosis	Inverse variance weighted	10	0.00789281	0.0283689	0.780843	0.993471	18.2229	0.0326743	-0.00253295	0.0188489	0.89642
Absolute count	Treg	CD39+ resting CD4 regulatory T cell Absolute Count	Multiple sclerosis	MR Egger	20	0.0215981	0.0268009	0.430835
Absolute count	Treg	CD39+ resting CD4 regulatory T cell Absolute Count	Multiple sclerosis	Inverse variance weighted	20	-0.0170808	0.0171099	0.318134	0.869107	15.2077	0.709307	-0.0164602	0.00877872	0.0771104
Relative count	Treg	CD39+ resting CD4 regulatory T cell %resting CD4 regulatory T cell	Multiple sclerosis	MR Egger	21	-0.0409803	0.025012	0.117788
Relative count	Treg	CD39+ resting CD4 regulatory T cell %resting CD4 regulatory T cell	Multiple sclerosis	Inverse variance weighted	21	-0.0165501	0.0143296	0.248106	0.869107	18.5502	0.55121	0.0114391	0.00959901	0.248055
Relative count	Treg	CD39+ resting CD4 regulatory T cell %CD4 regulatory T cell	Multiple sclerosis	MR Egger	25	-0.0128018	0.0224271	0.573659
Relative count	Treg	CD39+ resting CD4 regulatory T cell %CD4 regulatory T cell	Multiple sclerosis	Inverse variance weighted	25	-0.0250982	0.0133906	0.0608867	0.460363	17.1396	0.842646	-0.00519135	0.00759541	0.501128
Absolute count	Treg	Activated CD4 regulatory T cell Absolute Count	Multiple sclerosis	/	/	/	/	/	1	/	/	/	/	/
Relative count	Treg	Activated CD4 regulatory T cell %CD4 regulatory T cell	Multiple sclerosis	Wald ratio	1	-0.0252199	0.0367201	0.492199	0.896889	/	/	/	/	/	rs17583875	Age-related macular degeneration(26691988),Age-related macular degeneration(23455636),Advanced age related macular degeneration(23455636),Cause of death: subarachnoid haemorrhage from intracranial artery, unspecified(UKBB)
Relative count	Treg	Activated CD4 regulatory T cell %CD4+ T cell	Multiple sclerosis	/	/	/	/	/	1	/	/	/	/	/
Absolute count	Treg	CD39+ activated CD4 regulatory T cell Absolute Count	Multiple sclerosis	MR Egger	22	-0.0165045	0.0239045	0.497855
Absolute count	Treg	CD39+ activated CD4 regulatory T cell Absolute Count	Multiple sclerosis	Inverse variance weighted	22	-0.00792559	0.0137614	0.564662	0.931092	18.5661	0.612952	0.00352142	0.00802313	0.665433
Relative count	Treg	CD39+ activated CD4 regulatory T cell %activated CD4 regulatory T cell	Multiple sclerosis	/	/	/	/	/	1	/	/	/	/	/
Relative count	Treg	CD39+ activated CD4 regulatory T cell %CD4 regulatory T cell	Multiple sclerosis	MR Egger	21	-0.00655023	0.0266396	0.808409
Relative count	Treg	CD39+ activated CD4 regulatory T cell %CD4 regulatory T cell	Multiple sclerosis	Inverse variance weighted	21	-0.0151933	0.0143556	0.289897	0.869107	24.3638	0.22686	-0.00400151	0.0102948	0.701825
Absolute count	Treg	Secreting CD4 regulatory T cell Absolute Count	Multiple sclerosis	MR Egger	3	0.179335	0.142362	0.427151
Absolute count	Treg	Secreting CD4 regulatory T cell Absolute Count	Multiple sclerosis	Inverse variance weighted	3	-0.124927	0.132092	0.344271	0.869107	12.9391	0.00154991	-0.186278	0.0757623	0.245915
Relative count	Treg	Secreting CD4 regulatory T cell %CD4 regulatory T cell	Multiple sclerosis	MR Egger	7	-0.00387442	0.0539036	0.945486
Relative count	Treg	Secreting CD4 regulatory T cell %CD4 regulatory T cell	Multiple sclerosis	Inverse variance weighted	7	0.0227764	0.032422	0.482368	0.896889	2.02849	0.917059	0.013783	0.0222708	0.563098
Relative count	Treg	Secreting CD4 regulatory T cell %CD4+ T cell	Multiple sclerosis	MR Egger	6	0.00314294	0.109981	0.978571
Relative count	Treg	Secreting CD4 regulatory T cell %CD4+ T cell	Multiple sclerosis	Inverse variance weighted	6	-0.0794762	0.070852	0.261981	0.869107	20.2038	0.00114432	-0.031876	0.0323823	0.380666
Absolute count	Treg	CD39+ secreting CD4 regulatory T cell Absolute Count	Multiple sclerosis	MR Egger	19	0.000236011	0.023597	0.992136
Absolute count	Treg	CD39+ secreting CD4 regulatory T cell Absolute Count	Multiple sclerosis	Inverse variance weighted	19	-0.00890606	0.013369	0.5053	0.896889	19.9361	0.33643	-0.00428728	0.00902137	0.640667
Relative count	Treg	CD39+ secreting CD4 regulatory T cell %secreting CD4 regulatory T cell	Multiple sclerosis	MR Egger	20	-0.0625737	0.0476442	0.20556
Relative count	Treg	CD39+ secreting CD4 regulatory T cell %secreting CD4 regulatory T cell	Multiple sclerosis	Inverse variance weighted	20	-0.0182946	0.0194795	0.347643	0.869107	22.0811	0.280241	0.0132827	0.0130455	0.322084
Relative count	Treg	CD39+ secreting CD4 regulatory T cell %CD4 regulatory T cell	Multiple sclerosis	MR Egger	19	-0.0455468	0.0497666	0.372882
Relative count	Treg	CD39+ secreting CD4 regulatory T cell %CD4 regulatory T cell	Multiple sclerosis	Inverse variance weighted	19	-0.0248079	0.0183344	0.17603	0.780543	14.3302	0.707324	0.00629019	0.0140327	0.659632
Absolute count	Treg	Activated & resting CD4 regulatory T cell Absolute Count	Multiple sclerosis	Inverse variance weighted	2	-0.154956	0.0956599	0.105261	0.563977	0.76368	0.382179	NA	NA	NA	rs408686;rs6751481	none;none
Relative count	Treg	Activated & resting CD4 regulatory T cell %CD4 regulatory T cell	Multiple sclerosis	MR Egger	7	0.00416764	0.0527121	0.940048
Relative count	Treg	Activated & resting CD4 regulatory T cell %CD4 regulatory T cell	Multiple sclerosis	Inverse variance weighted	7	-0.0221973	0.0319835	0.487668	0.896889	2.04033	0.915952	-0.0138917	0.0220771	0.556822
Relative count	Treg	Activated & resting CD4 regulatory T cell %CD4+ T cell	Multiple sclerosis	MR Egger	5	0.0219153	0.0360783	0.586454
Relative count	Treg	Activated & resting CD4 regulatory T cell %CD4+ T cell	Multiple sclerosis	Inverse variance weighted	5	0.00181767	0.0272418	0.946802	1	4.141	0.38726	-0.0118278	0.0133776	0.441727
Absolute count	Treg	Activated & secreting CD4 regulatory T cell Absolute Count	Multiple sclerosis	MR Egger	3	0.181958	0.142471	0.422895
Absolute count	Treg	Activated & secreting CD4 regulatory T cell Absolute Count	Multiple sclerosis	Inverse variance weighted	3	-0.126199	0.135995	0.353424	0.873903	13.0899	0.00143736	-0.185169	0.0740718	0.24225
Relative count	Treg	Activated & secreting CD4 regulatory T cell %CD4 regulatory T cell	Multiple sclerosis	MR Egger	12	-0.00807136	0.0430448	0.85501
Relative count	Treg	Activated & secreting CD4 regulatory T cell %CD4 regulatory T cell	Multiple sclerosis	Inverse variance weighted	12	0.018429	0.0266911	0.489909	0.896889	8.0866	0.705526	0.0106674	0.0135939	0.450807
Relative count	Treg	Activated & secreting CD4 regulatory T cell %CD4+ T cell	Multiple sclerosis	MR Egger	6	-0.0791	0.111841	0.518438
Relative count	Treg	Activated & secreting CD4 regulatory T cell %CD4+ T cell	Multiple sclerosis	Inverse variance weighted	6	-0.0742209	0.065471	0.256943	0.869107	16.6739	0.00516158	0.00244028	0.0423058	0.956769
Absolute count	Treg	CD25++ CD4+ T cell Absolute Count	Multiple sclerosis	Inverse variance weighted	2	-0.281557	0.0662115	2.12e-05	0.0017205	0.259553	0.610427	NA	NA	NA	rs149951966;rs61839660	none;Lymphocyte count(27863252),Lymphocyte percentage of white cells(27863252),Allergic disease(29083406),Type 1 diabetes(22293688),Allergic disease asthma hay fever or eczema(29083406),Crohns disease(28067908),Lymphocyte percentage of white cells(27863252),Type 1 diabetes(22293688),Doctor diagnosed hayfever or allergic rhinitis(UKBB),Hayfever, allergic rhinitis or eczema(UKBB),No blood clot, bro…
Relative count	Treg	CD25++ CD4+ T cell %CD4+ T cell	Multiple sclerosis	Wald ratio	1	-0.222812	0.0520285	1.85e-05	0.0017205	/	/	/	/	/	rs61839660	Lymphocyte count(27863252),Lymphocyte percentage of white cells(27863252),Allergic disease(29083406),Type 1 diabetes(22293688),Allergic disease asthma hay fever or eczema(29083406),Crohns disease(28067908),Lymphocyte percentage of white cells(27863252),Type 1 diabetes(22293688),Doctor diagnosed hayfever or allergic rhinitis(UKBB),Hayfever, allergic rhinitis or eczema(UKBB),No blood clot, bronchit…
Relative count	Treg	CD25++ CD4+ T cell %T cell	Multiple sclerosis	Inverse variance weighted	2	-0.239477	0.060956	8.54e-05	0.0052948	1.11611	0.290758	NA	NA	NA	rs41294645;rs61839660	none;Lymphocyte count(27863252),Lymphocyte percentage of white cells(27863252),Allergic disease(29083406),Type 1 diabetes(22293688),Allergic disease asthma hay fever or eczema(29083406),Crohns disease(28067908),Lymphocyte percentage of white cells(27863252),Type 1 diabetes(22293688),Doctor diagnosed hayfever or allergic rhinitis(UKBB),Hayfever, allergic rhinitis or eczema(UKBB),No blood clot, bro…
Absolute count	Treg	CD25++ CD45RA+ CD4 not regulatory T cell Absolute Count	Multiple sclerosis	MR Egger	5	0.00857868	0.0629934	0.900301
Absolute count	Treg	CD25++ CD45RA+ CD4 not regulatory T cell Absolute Count	Multiple sclerosis	Inverse variance weighted	5	-0.0330258	0.0392888	0.400577	0.885898	1.03505	0.904435	-0.0177529	0.021011	0.460204
Relative count	Treg	CD25++ CD45RA+ CD4 not regulatory T cell %CD4+ T cell	Multiple sclerosis	MR Egger	11	-0.0247942	0.0603715	0.690903
Relative count	Treg	CD25++ CD45RA+ CD4 not regulatory T cell %CD4+ T cell	Multiple sclerosis	Inverse variance weighted	11	-0.0142751	0.0347428	0.681162	0.968727	3.47557	0.967921	0.0033412	0.0156824	0.836032
Relative count	Treg	CD25++ CD45RA+ CD4 not regulatory T cell %T cell	Multiple sclerosis	MR Egger	6	-0.00456525	0.0641805	0.946708
Relative count	Treg	CD25++ CD45RA+ CD4 not regulatory T cell %T cell	Multiple sclerosis	Inverse variance weighted	6	-0.019151	0.0431186	0.656936	0.968727	2.14851	0.828238	-0.00613493	0.0199953	0.77429
Absolute count	Treg	CD25++ CD45RA- CD4 not regulatory T cell Absolute Count	Multiple sclerosis	Inverse variance weighted	2	-0.175884	0.0975443	0.0713697	0.4939	4.32915	0.037465	NA	NA	NA	rs11579717;rs61839660	none;Lymphocyte count(27863252),Lymphocyte percentage of white cells(27863252),Allergic disease(29083406),Type 1 diabetes(22293688),Allergic disease asthma hay fever or eczema(29083406),Crohns disease(28067908),Lymphocyte percentage of white cells(27863252),Type 1 diabetes(22293688),Doctor diagnosed hayfever or allergic rhinitis(UKBB),Hayfever, allergic rhinitis or eczema(UKBB),No blood clot, bro…
Relative count	Treg	CD25++ CD45RA- CD4 not regulatory T cell %CD4+ T cell	Multiple sclerosis	Inverse variance weighted	2	-0.0789162	0.0876964	0.368185	0.877979	10.3944	0.00126399	NA	NA	NA	rs17583875;rs61839660	Age-related macular degeneration(26691988),Age-related macular degeneration(23455636),Advanced age related macular degeneration(23455636),Cause of death: subarachnoid haemorrhage from intracranial artery, unspecified(UKBB);Lymphocyte count(27863252),Lymphocyte percentage of white cells(27863252),Allergic disease(29083406),Type 1 diabetes(22293688),Allergic disease asthma hay fever or eczema(29083…
Relative count	Treg	CD25++ CD45RA- CD4 not regulatory T cell %T cell	Multiple sclerosis	MR Egger	3	0.0513932	0.0785499	0.631159
Relative count	Treg	CD25++ CD45RA- CD4 not regulatory T cell %T cell	Multiple sclerosis	Inverse variance weighted	3	-0.12034	0.0561201	0.0320063	0.291823	6.56126	0.0376046	-0.157958	0.0663911	0.253304
Absolute count	Treg	CD4 regulatory T cell Absolute Count	Multiple sclerosis	Inverse variance weighted	2	0.357581	0.405333	0.377673	0.885898	0.459423	0.497894	NA	NA	NA	rs149951966;rs17717645	none;none
Absolute count	Myeloid cell	Hematopoietic Stem Cell Absolute Count	Multiple sclerosis	MR Egger	3	-0.160331	0.23378	0.617298
Absolute count	Myeloid cell	Hematopoietic Stem Cell Absolute Count	Multiple sclerosis	Inverse variance weighted	3	0.0787546	0.1546	0.610467	0.951343	15.875	0.000357091	0.0880253	0.0699896	0.42765
Absolute count	Myeloid cell	Immature Myeloid-Derived Suppressor Cells Absolute Count	Multiple sclerosis	MR Egger	4	0.130057	0.18033	0.545689
Absolute count	Myeloid cell	Immature Myeloid-Derived Suppressor Cells Absolute Count	Multiple sclerosis	Inverse variance weighted	4	0.00801826	0.0344221	0.815809	0.993471	1.28767	0.732063	-0.0415765	0.0603056	0.561797
Relative count	Myeloid cell	Immature Myeloid-Derived Suppressor Cells %CD33dim HLA DR- CD66b-	Multiple sclerosis	MR Egger	3	-0.110924	0.126339	0.541304
Relative count	Myeloid cell	Immature Myeloid-Derived Suppressor Cells %CD33dim HLA DR- CD66b-	Multiple sclerosis	Inverse variance weighted	3	-0.00701898	0.041811	0.866682	1	1.12396	0.570079	0.0337218	0.0386923	0.543629
Absolute count	Myeloid cell	CD33+ HLA DR+ Absolute Count	Multiple sclerosis	MR Egger	3	0.0397605	0.17829	0.860313
Absolute count	Myeloid cell	CD33+ HLA DR+ Absolute Count	Multiple sclerosis	Inverse variance weighted	3	0.0619289	0.0431024	0.150779	0.719101	0.0779659	0.961767	0.00703302	0.0548853	0.918865
Absolute count	Myeloid cell	CD33+ HLA DR+ CD14- Absolute Count	Multiple sclerosis	Inverse variance weighted	2	0.0552612	0.0472136	0.241819	0.869107	0.0141867	0.90519	NA	NA	NA	rs1710375;rs3865444	none;Eosinophil count(27863252),Granulocyte count(27863252),Lymphocyte count(27863252),Monocyte count(27863252),Myeloid white cell count(27863252),Platelet count(27863252),Plateletcrit(27863252),Sum eosinophil basophil counts(27863252),Sum neutrophil eosinophil counts(27863252),White blood cell count(27863252),Alzheimers disease(21460840),Late onset Alzheimers disease(21460841),Alzheimers disease…
Relative count	Myeloid cell	CD33+ HLA DR+ CD14- %CD33+ HLA DR+	Multiple sclerosis	MR Egger	4	0.417688	0.262758	0.252873
Relative count	Myeloid cell	CD33+ HLA DR+ CD14- %CD33+ HLA DR+	Multiple sclerosis	Inverse variance weighted	4	-0.0281828	0.0457198	0.537615	0.915717	3.7216	0.293138	-0.128879	0.0750177	0.227939
Absolute count	Myeloid cell	CD33+ HLA DR+ CD14dim Absolute Count	Multiple sclerosis	Wald ratio	1	0.0651922	0.0560757	0.245002	0.869107	/	/	/	/	/	rs3865444	Eosinophil count(27863252),Granulocyte count(27863252),Lymphocyte count(27863252),Monocyte count(27863252),Myeloid white cell count(27863252),Platelet count(27863252),Plateletcrit(27863252),Sum eosinophil basophil counts(27863252),Sum neutrophil eosinophil counts(27863252),White blood cell count(27863252),Alzheimers disease(21460840),Late onset Alzheimers disease(21460841),Alzheimers disease(2416…
Relative count	Myeloid cell	CD33+ HLA DR+ CD14dim %CD33+ HLA DR+	Multiple sclerosis	MR Egger	3	-0.563972	0.235128	0.251466
Relative count	Myeloid cell	CD33+ HLA DR+ CD14dim %CD33+ HLA DR+	Multiple sclerosis	Inverse variance weighted	3	-0.0422946	0.093558	0.65122	0.968727	5.28074	0.0713349	0.103914	0.0454095	0.262277
Absolute count	Myeloid cell	CD33- HLA DR- Absolute Count	Multiple sclerosis	Wald ratio	1	0.00157539	0.0816171	0.9846	1	/	/	/	/	/	rs9916257	Eosinophil percentage of granulocytes(27863252),Eosinophil percentage of white cells(27863252)
Absolute count	Myeloid cell	CD33- HLA DR+ Absolute Count	Multiple sclerosis	MR Egger	3	1.61989	0.599635	0.2257
Absolute count	Myeloid cell	CD33- HLA DR+ Absolute Count	Multiple sclerosis	Inverse variance weighted	3	0.134656	0.137443	0.327224	0.869107	15.6947	0.00039078	-0.332755	0.133363	0.242668
Absolute count	Myeloid cell	Granulocytic Myeloid-Derived Suppressor Cells Absolute Count	Multiple sclerosis	MR Egger	3	-0.0596841	0.0408787	0.38231
Absolute count	Myeloid cell	Granulocytic Myeloid-Derived Suppressor Cells Absolute Count	Multiple sclerosis	Inverse variance weighted	3	-0.0232454	0.0347541	0.503589	0.896889	2.83375	0.24247	0.0250203	0.0191563	0.415986
Absolute count	Myeloid cell	CD33dim HLA DR+ CD11b+ Absolute Count	Multiple sclerosis	MR Egger	4	0.082781	0.207353	0.728321
Absolute count	Myeloid cell	CD33dim HLA DR+ CD11b+ Absolute Count	Multiple sclerosis	Inverse variance weighted	4	-0.0397089	0.0435241	0.361589	0.875722	1.1055	0.775746	-0.0299912	0.0496385	0.607124
Relative count	Myeloid cell	CD33dim HLA DR+ CD11b+ %CD33dim HLA DR+	Multiple sclerosis	MR Egger	4	-0.0149692	0.061339	0.829951
Relative count	Myeloid cell	CD33dim HLA DR+ CD11b+ %CD33dim HLA DR+	Multiple sclerosis	Inverse variance weighted	4	-0.0154663	0.0233736	0.508163	0.896889	1.98705	0.575099	-0.000215607	0.0245949	0.993801
Absolute count	Myeloid cell	CD33dim HLA DR+ CD11b- Absolute Count	Multiple sclerosis	MR Egger	3	-0.0293513	0.127268	0.855702
Absolute count	Myeloid cell	CD33dim HLA DR+ CD11b- Absolute Count	Multiple sclerosis	Inverse variance weighted	3	0.0335779	0.0432117	0.437126	0.896889	1.0292	0.597739	0.0153466	0.0291933	0.691884
Relative count	Myeloid cell	CD33dim HLA DR+ CD11b- %CD33dim HLA DR+	Multiple sclerosis	MR Egger	3	-0.0585962	0.155812	0.771003
Relative count	Myeloid cell	CD33dim HLA DR+ CD11b- %CD33dim HLA DR+	Multiple sclerosis	Inverse variance weighted	3	0.0169425	0.024141	0.482796	0.896889	1.92219	0.382474	0.0359346	0.0727341	0.707868
Absolute count	Myeloid cell	CD66b++ myeloid cell Absolute Count	Multiple sclerosis	Inverse variance weighted	2	0.061344	0.0680656	0.367456	0.877979	0.000769342	0.977872	NA	NA	NA	rs1899009;rs2070901	none;Allergic disease(29083406),Aggressive periodontitis(28449029),Allergic disease asthma hay fever or eczema(29083406),Asthma(UKBB),Hayfever, allergic rhinitis or eczema(UKBB),Mouth or teeth dental problems: dentures(UKBB),No blood clot, bronchitis, emphysema, asthma, rhinitis, eczema or allergy diagnosed by doctor(UKBB),Self-reported asthma(UKBB),Self-reported hayfever or allergic rhinitis(UKB…
Absolute count	Myeloid cell	Monocytic Myeloid-Derived Suppressor Cells Absolute Count	Multiple sclerosis	MR Egger	4	-0.0403434	0.0979432	0.720359
Absolute count	Myeloid cell	Monocytic Myeloid-Derived Suppressor Cells Absolute Count	Multiple sclerosis	Inverse variance weighted	4	0.0273239	0.0364977	0.45407	0.896889	1.22105	0.747961	0.0235175	0.0315881	0.534164
Absolute count	Myeloid cell	CD33dim HLA DR- Absolute Count	Multiple sclerosis	MR Egger	4	1.07124	0.94473	0.374452
Absolute count	Myeloid cell	CD33dim HLA DR- Absolute Count	Multiple sclerosis	Inverse variance weighted	4	-0.0697366	0.117528	0.552938	0.921564	13.1205	0.00438314	-0.208573	0.171542	0.348071
Absolute count	Myeloid cell	Basophil Absolute Count	Multiple sclerosis	MR Egger	5	0.0344172	0.0781708	0.689524
Absolute count	Myeloid cell	Basophil Absolute Count	Multiple sclerosis	Inverse variance weighted	5	0.0500913	0.0315341	0.112178	0.589408	3.82168	0.430676	0.00510626	0.0227226	0.836632
Relative count	Myeloid cell	Basophil %CD33dim HLA DR- CD66b-	Multiple sclerosis	MR Egger	4	0.0224209	0.0769462	0.7982
Relative count	Myeloid cell	Basophil %CD33dim HLA DR- CD66b-	Multiple sclerosis	Inverse variance weighted	4	0.0497697	0.0291665	0.087934	0.556317	0.2142	0.975265	0.0103567	0.0269641	0.737902
Absolute count	Maturation stages of T cell	CD45RA- CD4+ T cell Absolute Count	Multiple sclerosis	MR Egger	3	-3.71042	2.88522	0.420763
Absolute count	Maturation stages of T cell	CD45RA- CD4+ T cell Absolute Count	Multiple sclerosis	Inverse variance weighted	3	0.0315259	0.07437	0.671634	0.968727	1.6836	0.430933	0.503262	0.38791	0.418053
Relative count	Maturation stages of T cell	CD45RA- CD4+ T cell %CD4+ T cell	Multiple sclerosis	MR Egger	4	-0.0304545	0.0982166	0.785831
Relative count	Maturation stages of T cell	CD45RA- CD4+ T cell %CD4+ T cell	Multiple sclerosis	Inverse variance weighted	4	0.0202773	0.0566838	0.720548	0.968727	1.15944	0.762748	0.0134086	0.0211995	0.59173
Relative count	Maturation stages of T cell	CD45RA- CD4+ T cell %T cell	Multiple sclerosis	MR Egger	6	0.0133293	0.0529443	0.813632
Relative count	Maturation stages of T cell	CD45RA- CD4+ T cell %T cell	Multiple sclerosis	Inverse variance weighted	6	0.0398976	0.0399958	0.3185	0.869107	1.13239	0.951197	0.0100825	0.0131649	0.486453
Absolute count	Maturation stages of T cell	Central Memory CD4+ T cell Absolute Count	Multiple sclerosis	Wald ratio	1	0.552131	0.496792	0.266399	0.869107	/	/	/	/	/	rs17717645	none
Relative count	Maturation stages of T cell	Central Memory CD4+ T cell %CD4+ T cell	Multiple sclerosis	MR Egger	4	-0.125117	0.0940597	0.314865
Relative count	Maturation stages of T cell	Central Memory CD4+ T cell %CD4+ T cell	Multiple sclerosis	Inverse variance weighted	4	-0.0658446	0.0556577	0.236798	0.869107	5.26753	0.153223	0.0221257	0.0273019
Relative count	Maturation stages of T cell	Central Memory CD4+ T cell %T cell	Multiple sclerosis	Wald ratio	1	0.115243	0.118281	0.329899	0.869107	/	/	/	/	/	rs6751481	none
Absolute count	Maturation stages of T cell	Naive CD4+ T cell Absolute Count	Multiple sclerosis	Wald ratio	1	0.38219	0.431441	0.3757	0.885898	/	/	/	/	/	rs55996464	none
Relative count	Maturation stages of T cell	Naive CD4+ T cell %CD4+ T cell	Multiple sclerosis	Inverse variance weighted	2	-0.104915	0.1059	0.321832	0.869107	0.000560851	0.981106	NA	NA	NA	rs12712610;rs12712613	none;none
Absolute count	Maturation stages of T cell	Effector Memory CD4+ T cell Absolute Count	Multiple sclerosis	Inverse variance weighted	2	-0.0187131	0.0754892	0.804219	0.993471	0.175781	0.675025	NA	NA	NA	rs62447160;rs9961909	none;none
Relative count	Maturation stages of T cell	Effector Memory CD4+ T cell %CD4+ T cell	Multiple sclerosis	MR Egger	3	-0.136399	0.461258	0.816961
Relative count	Maturation stages of T cell	Effector Memory CD4+ T cell %CD4+ T cell	Multiple sclerosis	Inverse variance weighted	3	0.118307	0.219749	0.590319	0.938088	17.9408	0.00012712	0.0909406	0.136381	0.625602
Relative count	Maturation stages of T cell	Effector Memory CD4+ T cell %T cell	Multiple sclerosis	MR Egger	3	-0.05712	0.204071	0.826254
Relative count	Maturation stages of T cell	Effector Memory CD4+ T cell %T cell	Multiple sclerosis	Inverse variance weighted	3	0.00244673	0.0776096	0.97485	1	2.76852	0.250509	0.0156856	0.0462447	0.79182
Absolute count	Maturation stages of T cell	Terminally Differentiated CD4+ T cell Absolute Count	Multiple sclerosis	Wald ratio	1	-0.0856639	0.123383	0.487499	0.896889	/	/	/	/	/	rs12712610	none
Relative count	Maturation stages of T cell	Terminally Differentiated CD4+ T cell %CD4+ T cell	Multiple sclerosis	MR Egger	6	-0.884941	0.496136	0.149046
Relative count	Maturation stages of T cell	Terminally Differentiated CD4+ T cell %CD4+ T cell	Multiple sclerosis	Inverse variance weighted	6	-0.351907	0.153912	0.0222295	0.252527	22.6243	0.000398207	0.113338	0.100561	0.322753
Relative count	Maturation stages of T cell	Terminally Differentiated CD4+ T cell %T cell	Multiple sclerosis	MR Egger	7	0.041758	0.109542	0.718712
Relative count	Maturation stages of T cell	Terminally Differentiated CD4+ T cell %T cell	Multiple sclerosis	Inverse variance weighted	7	-0.0882997	0.0939531	0.347306	0.869107	39.0754	6.91821e-07	-0.0681685	0.0387279	0.138689
Absolute count	Maturation stages of T cell	Central Memory CD8+ T cell Absolute Count	Multiple sclerosis	Wald ratio	1	-0.0521152	0.207829	0.802	0.993471	/	/	/	/	/	rs62047982	none
Relative count	Maturation stages of T cell	Central Memory CD8+ T cell %CD8+ T cell	Multiple sclerosis	Inverse variance weighted	2	-0.0331329	0.112861	0.769085	0.989279	0.0108402	0.917077	NA	NA	NA	rs35069110;rs62047982	none;none
Relative count	Maturation stages of T cell	Central Memory CD8+ T cell %T cell	Multiple sclerosis	Wald ratio	1	-0.178288	0.148306	0.2293	0.869107	/	/	/	/	/	rs173262	Qualifications: college or university degree(UKBB)
Absolute count	Maturation stages of T cell	Naive CD8+ T cell Absolute Count	Multiple sclerosis	MR Egger	6	0.645127	0.43832	0.215044
Absolute count	Maturation stages of T cell	Naive CD8+ T cell Absolute Count	Multiple sclerosis	Inverse variance weighted	6	-0.0437452	0.104541	0.675617	0.968727	9.75664	0.0824319	-0.0886357	0.0551656	0.183392
Relative count	Maturation stages of T cell	Naive CD8+ T cell %CD8+ T cell	Multiple sclerosis	MR Egger	3	0.78591	1.6978	0.724007
Relative count	Maturation stages of T cell	Naive CD8+ T cell %CD8+ T cell	Multiple sclerosis	Inverse variance weighted	3	-0.0602095	0.157046	0.701432	0.968727	5.91413	0.0519713	-0.0923506	0.184037	0.703915
Relative count	Maturation stages of T cell	Naive CD8+ T cell %T cell	Multiple sclerosis	MR Egger	6	-0.221442	0.543255	0.704425
Relative count	Maturation stages of T cell	Naive CD8+ T cell %T cell	Multiple sclerosis	Inverse variance weighted	6	-0.0688429	0.0866612	0.426968	0.896889	7.59012	0.180319	0.0183734	0.064382	0.789519
Absolute count	Maturation stages of T cell	Effector Memory CD8+ T cell Absolute Count	Multiple sclerosis	MR Egger	5	-0.020296	0.0589664	0.753412
Absolute count	Maturation stages of T cell	Effector Memory CD8+ T cell Absolute Count	Multiple sclerosis	Inverse variance weighted	5	-0.0611568	0.0452214	0.176252	0.780543	8.26734	0.0822617	-0.0180869	0.0170943	0.367683
Relative count	Maturation stages of T cell	Effector Memory CD8+ T cell %CD8+ T cell	Multiple sclerosis	MR Egger	5	-0.0290717	0.0372041	0.491557
Relative count	Maturation stages of T cell	Effector Memory CD8+ T cell %CD8+ T cell	Multiple sclerosis	Inverse variance weighted	5	-0.00710989	0.0307608	0.81721	0.993471	1.56812	0.81451	0.0148097	0.0141116	0.371047
Relative count	Maturation stages of T cell	Effector Memory CD8+ T cell %T cell	Multiple sclerosis	Wald ratio	1	-0.0257236	0.0374535	0.492199	0.896889	/	/	/	/	/	rs17583875	Age-related macular degeneration(26691988),Age-related macular degeneration(23455636),Advanced age related macular degeneration(23455636),Cause of death: subarachnoid haemorrhage from intracranial artery, unspecified(UKBB)
Absolute count	Maturation stages of T cell	Terminally Differentiated CD8+ T cell Absolute Count	Multiple sclerosis	Wald ratio	1	0.150366	0.132071	0.2549	0.869107	/	/	/	/	/	rs6480245	none
Relative count	Maturation stages of T cell	Terminally Differentiated CD8+ T cell %CD8+ T cell	Multiple sclerosis	MR Egger	4	-0.649986	0.362277	0.214642
Relative count	Maturation stages of T cell	Terminally Differentiated CD8+ T cell %CD8+ T cell	Multiple sclerosis	Inverse variance weighted	4	-0.0228166	0.0679636	0.737084	0.972323	3.5659	0.312314	0.14697	0.0836294	0.220928
Relative count	Maturation stages of T cell	Terminally Differentiated CD8+ T cell %T cell	Multiple sclerosis	Wald ratio	1	-0.175817	0.118322	0.1373	0.674657	/	/	/	/	/	rs13011383	none
Absolute count	Maturation stages of T cell	CD45RA+ CD8+ T cell Absolute Count	Multiple sclerosis	Inverse variance weighted	2	-0.0381381	0.100349	0.703904	0.968727	0.337145	0.561482	NA	NA	NA	rs28578699;rs62077212	none;none
Relative count	Maturation stages of T cell	CD45RA+ CD8+ T cell %CD8+ T cell	Multiple sclerosis	MR Egger	4	0.0292375	0.0361771	0.503836
Relative count	Maturation stages of T cell	CD45RA+ CD8+ T cell %CD8+ T cell	Multiple sclerosis	Inverse variance weighted	4	0.00991806	0.029079	0.733049	0.972323	1.22871	0.746128	-0.0177104	0.0197295	0.464099
Relative count	Maturation stages of T cell	CD45RA+ CD8+ T cell %T cell	Multiple sclerosis	MR Egger	4	-0.0990483	0.633673	0.890142
Relative count	Maturation stages of T cell	CD45RA+ CD8+ T cell %T cell	Multiple sclerosis	Inverse variance weighted	4	-0.247744	0.094476	0.00873399	0.159267	0.144138	0.986059	-0.0216788	0.0913527	0.834511
Absolute count	Maturation stages of T cell	Central Memory CD4-CD8- T cell Absolute Count	Multiple sclerosis	/	/	/	/	/	1	/	/	/	/	/
Relative count	Maturation stages of T cell	Central Memory CD4-CD8- T cell %CD4-CD8- T cell	Multiple sclerosis	/	/	/	/	/	1	/	/	/	/	/
Relative count	Maturation stages of T cell	Central Memory CD4-CD8- T cell %T cell	Multiple sclerosis	/	/	/	/	/	1	/	/	/	/	/
Absolute count	Maturation stages of T cell	Naive CD4-CD8- T cell Absolute Count	Multiple sclerosis	Wald ratio	1	-0.160683	0.153788	0.296099	0.869107	/	/	/	/	/	rs35761894	none
Relative count	Maturation stages of T cell	Naive CD4-CD8- T cell %CD4-CD8- T cell	Multiple sclerosis	Inverse variance weighted	2	-0.0684291	0.102634	0.504944	0.896889	0.718648	0.396588	NA	NA	NA	rs332818;rs4386870	none;Lymphocyte count(27863252),Asthma(UKBB),Self-reported asthma(UKBB),Lymphocyte count(27863252),Asthma(UKBB),Self-reported asthma(UKBB)
Relative count	Maturation stages of T cell	Naive CD4-CD8- T cell %T cell	Multiple sclerosis	Inverse variance weighted	2	0.144017	0.489893	0.768775	0.989279	15.3457	8.95238e-05	NA	NA	NA	rs35761894;rs3819288	none;Eosinophil count(27863252),Eosinophil percentage of granulocytes(27863252),Eosinophil percentage of white cells(27863252),Mean corpuscular hemoglobin(27863252),Mean corpuscular volume(27863252),Mean platelet volume(27863252),Neutrophil percentage of granulocytes(27863252),Neutrophil percentage of white cells(27863252),Platelet count(27863252),Platelet distribution width(27863252),Sum eosinop…
Absolute count	Maturation stages of T cell	Effector Memory CD4-CD8- T cell Absolute Count	Multiple sclerosis	MR Egger	3	-0.0562341	0.561549	0.93646
Absolute count	Maturation stages of T cell	Effector Memory CD4-CD8- T cell Absolute Count	Multiple sclerosis	Inverse variance weighted	3	0.0816818	0.0670148	0.222897	0.868548	0.0685486	0.966306	0.0212153	0.0857644	0.845621
Relative count	Maturation stages of T cell	Effector Memory CD4-CD8- T cell %CD4-CD8- T cell	Multiple sclerosis	MR Egger	5	-0.0976587	0.169986	0.605873
Relative count	Maturation stages of T cell	Effector Memory CD4-CD8- T cell %CD4-CD8- T cell	Multiple sclerosis	Inverse variance weighted	5	-0.0882652	0.0658651	0.180216	0.786859	7.20469	0.125458	0.00187474	0.0303453	0.954623
Relative count	Maturation stages of T cell	Effector Memory CD4-CD8- T cell %T cell	Multiple sclerosis	Inverse variance weighted	2	0.0738882	0.0759873	0.330864	0.869107	0.0918509	0.761837	NA	NA	NA	rs34546581;rs9896155	none;Reticulocyte count(27863252),Reticulocyte fraction of red cells(27863252)
Absolute count	Maturation stages of T cell	Terminally Differentiated CD4-CD8- T cell Absolute Count	Multiple sclerosis	MR Egger	4	1.14548	0.308303	0.0654124
Absolute count	Maturation stages of T cell	Terminally Differentiated CD4-CD8- T cell Absolute Count	Multiple sclerosis	Inverse variance weighted	4	0.108984	0.131099	0.405798	0.885898	13.0015	0.00463335	-0.160093	0.0466152	0.0753282
Relative count	Maturation stages of T cell	Terminally Differentiated CD4-CD8- T cell %CD4-CD8- T cell	Multiple sclerosis	MR Egger	6	0.0409701	0.135333	0.777182
Relative count	Maturation stages of T cell	Terminally Differentiated CD4-CD8- T cell %CD4-CD8- T cell	Multiple sclerosis	Inverse variance weighted	6	0.081323	0.0550051	0.139284	0.674657	6.89195	0.228801	0.00853595	0.0255906	0.755465
Relative count	Maturation stages of T cell	Terminally Differentiated CD4-CD8- T cell %T cell	Multiple sclerosis	MR Egger	6	0.0305093	0.40993	0.944245
Relative count	Maturation stages of T cell	Terminally Differentiated CD4-CD8- T cell %T cell	Multiple sclerosis	Inverse variance weighted	6	0.0472276	0.0883866	0.593113	0.938088	15.2211	0.0094583	0.00299702	0.0713204	0.968495
Relative count	Maturation stages of T cell	Naive CD4+ T cell %T cell	Multiple sclerosis	MR Egger	3	0.0826517	0.452348	0.884948
Relative count	Maturation stages of T cell	Naive CD4+ T cell %T cell	Multiple sclerosis	Inverse variance weighted	3	-0.00733932	0.0918941	0.936343	1	1.1898	0.551618	-0.0181587	0.0890987	0.872007
Relative count	B cell	Transitional B cell %B cell	Multiple sclerosis	Wald ratio	1	-0.0968597	0.130223	0.456999	0.896889	/	/	/	/	/	rs9394619	none
Absolute count	B cell	Transitional B cell Absolute Count	Multiple sclerosis	Inverse variance weighted	2	-0.00683832	0.172049	0.968295	1	3.39469	0.0654066	NA	NA	NA	rs2395904;rs55798372	Eosinophil count(27863252),Eosinophil percentage of granulocytes(27863252),Eosinophil percentage of white cells(27863252),Granulocyte count(27863252),Granulocyte percentage of myeloid white cells(27863252),Lymphocyte percentage of white cells(27863252),Monocyte count(27863252),Monocyte percentage of white cells(27863252),Myeloid white cell count(27863252),Neutrophil count(27863252),Neutrophil per…
Relative count	B cell	Transitional B cell %lymphocyte	Multiple sclerosis	MR Egger	3	-0.0613333	0.149023	0.751439
Relative count	B cell	Transitional B cell %lymphocyte	Multiple sclerosis	Inverse variance weighted	3	0.0116531	0.0717129	0.870915	1	0.36191	0.834473	0.0148254	0.026535	0.675639
Absolute count	Monocyte	CD14- CD16+ monocyte Absolute Count	Multiple sclerosis	Inverse variance weighted	2	0.0680785	0.100728	0.499126	0.896889	0.0589949	0.808092	NA	NA	NA	rs10158999;rs8026803	none;Eosinophil count(27863252),Eosinophil percentage of granulocytes(27863252),Eosinophil percentage of white cells(27863252),Granulocyte percentage of myeloid white cells(27863252),Monocyte count(27863252),Monocyte percentage of white cells(27863252),Myeloid white cell count(27863252),Neutrophil percentage of granulocytes(27863252),Sum eosinophil basophil counts(27863252),Primary sclerosing cho…
Absolute count	Monocyte	CD14+ CD16+ monocyte Absolute Count	Multiple sclerosis	MR Egger	3	0.0982635	0.0791853	0.431817
Absolute count	Monocyte	CD14+ CD16+ monocyte Absolute Count	Multiple sclerosis	Inverse variance weighted	3	0.132932	0.043944	0.00248618	0.0700649	0.86507	0.648862	0.0115499	0.021946	0.691586
Absolute count	Monocyte	CD14- CD16- Absolute Count	Multiple sclerosis	Wald ratio	1	-0.0479575	0.117045	0.682	0.968727	/	/	/	/	/	rs1800973	Granulocyte percentage of myeloid white cells(27863252),Monocyte count(27863252),Monocyte percentage of white cells(27863252),Alcohol dependence(19581569),Blood protein levels(28240269),Granulocyte percentage of myeloid white cells(27863252),Monocyte count(27863252),Monocyte percentage of white cells(27863252),Mouth or teeth dental problems: mouth ulcers(UKBB)
Absolute count	Monocyte	CD14+ CD16- monocyte Absolute Count	Multiple sclerosis	MR Egger	5	0.951772	0.90448	0.369942
Absolute count	Monocyte	CD14+ CD16- monocyte Absolute Count	Multiple sclerosis	Inverse variance weighted	5	-0.00499028	0.0581216	0.931578	1	3.20097	0.524774	-0.143376	0.135261	0.366931
Absolute count	Monocyte	Monocyte Absolute Count	Multiple sclerosis	MR Egger	5	0.0678819	0.604457	0.917676
Absolute count	Monocyte	Monocyte Absolute Count	Multiple sclerosis	Inverse variance weighted	5	0.0252089	0.0675177	0.708875	0.968727	1.56722	0.814672	-0.0058872	0.0828695	0.947835
Relative count	Monocyte	CD14- CD16+ monocyte %monocyte	Multiple sclerosis	Inverse variance weighted	2	0.00913912	0.0874166	0.916735	1	0.169017	0.680987	NA	NA	NA	rs3826007;rs7613930	Eosinophil count(27863252),Eosinophil percentage of granulocytes(27863252),Eosinophil percentage of white cells(27863252),Granulocyte percentage of myeloid white cells(27863252),Monocyte count(27863252),Monocyte percentage of white cells(27863252),Neutrophil percentage of granulocytes(27863252),Sum eosinophil basophil counts(27863252),Primary sclerosing cholangitis(27992413)
Relative count	Monocyte	CD14+ CD16+ monocyte %monocyte	Multiple sclerosis	MR Egger	7	0.0705067	0.0769279	0.401434
Relative count	Monocyte	CD14+ CD16+ monocyte %monocyte	Multiple sclerosis	Inverse variance weighted	7	0.104332	0.0385412	0.00678867	0.13153	7.05614	0.315687	0.010667	0.0205026	0.625079
Relative count	Monocyte	CD14+ CD16- monocyte %monocyte	Multiple sclerosis	MR Egger	4	1.15555	1.2733	0.45992
Relative count	Monocyte	CD14+ CD16- monocyte %monocyte	Multiple sclerosis	Inverse variance weighted	4	-0.115085	0.133884	0.390014	0.885898	12.5854	0.00562452	-0.185159	0.18452	0.42132
Relative count	Monocyte	CD16+ monocyte %monocyte	Multiple sclerosis	Wald ratio	1	0.0427427	0.115865	0.712201	0.968727	/	/	/	/	/	rs67760360	Eosinophil count(27863252),Eosinophil percentage of granulocytes(27863252),Eosinophil percentage of white cells(27863252),Granulocyte percentage of myeloid white cells(27863252),Monocyte count(27863252),Monocyte percentage of white cells(27863252),Neutrophil percentage of granulocytes(27863252),Sum eosinophil basophil counts(27863252),Primary sclerosing cholangitis(27992413)
Relative count	TBNK	T/B cell	Multiple sclerosis	MR Egger	5	-0.777761	0.637336	0.309514
Relative count	TBNK	T/B cell	Multiple sclerosis	Inverse variance weighted	5	0.00772268	0.0838165	0.926588	1	7.88571	0.0958555	0.115286	0.092827	0.302502
Relative count	TBNK	CD4+/CD8+ T cell	Multiple sclerosis	Inverse variance weighted	2	0.331975	0.267172	0.214032	0.863656	2.78999	0.0948547	NA	NA	NA	rs1079687;rs73402222	Mean corpuscular hemoglobin concentration(27863252),Rheumatoid arthritis(24390342),Rheumatoid arthritis(24390342);Eosinophil count(27863252),Eosinophil percentage of granulocytes(27863252),Eosinophil percentage of white cells(27863252),Reticulocyte count(27863252),Reticulocyte fraction of red cells(27863252),Self-reported multiple sclerosis(UKBB),Rheumatoid arthritis(24390342),Rheumatoid arthriti…
Absolute count	TBNK	CD4+ T cell Absolute Count	Multiple sclerosis	Wald ratio	1	0.746425	0.218542	0.000636703	0.0219309	/	/	/	/	/	rs72960548	none
Relative count	TBNK	CD4+ T cell %T cell	Multiple sclerosis	/	/	/	/	/	1	/	/	/	/	/
Absolute count	TBNK	CD8+ T cell Absolute Count	Multiple sclerosis	MR Egger	4	-1.13116	0.667577	0.232268
Absolute count	TBNK	CD8+ T cell Absolute Count	Multiple sclerosis	Inverse variance weighted	4	-0.131688	0.162897	0.418853	0.896889	19.69	0.000196793	0.153474	0.100377	0.26588
Relative count	TBNK	CD8+ T cell %T cell	Multiple sclerosis	Inverse variance weighted	2	-0.327088	0.267894	0.222101	0.868548	2.84958	0.0913977	NA	NA	NA	rs1079687;rs73402222	Mean corpuscular hemoglobin concentration(27863252),Rheumatoid arthritis(24390342),Rheumatoid arthritis(24390342); Eosinophil count(27863252),Eosinophil percentage of granulocytes(27863252),Eosinophil percentage of white cells(27863252),Reticulocyte count(27863252),Reticulocyte fraction of red cells(27863252),Self-reported multiple sclerosis(UKBB),Rheumatoid arthritis(24390342),Rheumatoid arthrit…
Absolute count	TBNK	CD4+CD8+ T cell Absolute Count	Multiple sclerosis	MR Egger	3	0.0698821	0.29876	0.85372
Absolute count	TBNK	CD4+CD8+ T cell Absolute Count	Multiple sclerosis	Inverse variance weighted	3	0.0657823	0.0773462	0.395052	0.885898	4.52167	0.104263	-0.00103882	0.0704468	0.990613
Relative count	TBNK	CD4+CD8+ T cell %T cell	Multiple sclerosis	Wald ratio	1	0.133394	0.0588248	0.0233502	0.252527	/	/	/	/	/	rs2857229	none
Absolute count	TBNK	CD8dim T cell Absolute Count	Multiple sclerosis	Wald ratio	1	0.220551	0.131571	0.0936803	0.560438	/	/	/	/	/	rs9916629	Lymphocyte levels Natural killer cell levels(20045101)
Relative count	TBNK	CD8dim T cell %T cell	Multiple sclerosis	Wald ratio	1	-0.150125	0.162376	0.355199	0.873903	/	/	/	/	/	rs2937553	none
Absolute count	TBNK	CD4-CD8- T cell Absolute Count	Multiple sclerosis	MR Egger	5	-0.567707	0.403635	0.25427
Absolute count	TBNK	CD4-CD8- T cell Absolute Count	Multiple sclerosis	Inverse variance weighted	5	-0.0467325	0.127066	0.713037	0.968727	22.5142	0.000158301	0.0877736	0.0651452	0.270593
Relative count	TBNK	CD4-CD8- T cell %T cell	Multiple sclerosis	Inverse variance weighted	2	0.0506701	0.133753	0.704811	0.968727	1.59808	0.206176	NA	NA	NA	rs11180823;rs7021333	none;none
Absolute count	TBNK	Leukocyte Absolute Count	Multiple sclerosis	Inverse variance weighted	2	0.0695846	0.102923	0.498987	0.896889	0.209383	0.647251	NA	NA	NA	rs72762395;rs960562	Cause of death: rheumatoid arthritis, unspecified(UKBB),Treatment with lodine 200mg tablet(UKBB);none
Absolute count	TBNK	Lymphocyte Absolute Count	Multiple sclerosis	Wald ratio	1	-0.0559679	0.083876	0.5046	0.896889	/	/	/	/	/	rs11850806	none
Relative count	TBNK	Lymphocyte %leukocyte	Multiple sclerosis	Inverse variance weighted	2	0.0573246	0.144861	0.692311	0.968727	1.48322	0.223272	NA	NA	NA	rs481252;rs893978	none;Trans-16:1n7(25646338)
Absolute count	TBNK	T cell Absolute Count	Multiple sclerosis	Wald ratio	1	0.715263	0.209418	0.000636703	0.0219309	/	/	/	/	/	rs72960548	none
Relative count	TBNK	T cell %lymphocyte	Multiple sclerosis	MR Egger	4	0.0145542	0.40396	0.974532
Relative count	TBNK	T cell %lymphocyte	Multiple sclerosis	Inverse variance weighted	4	0.0125527	0.0528896	0.812394	0.993471	0.350441	0.950279	-0.000438282	0.0876962	0.996466
Relative count	TBNK	T cell %leukocyte	Multiple sclerosis	Inverse variance weighted	2	0.281497	0.135427	0.037656	0.333525	0.204786	0.650886	NA	NA	NA	rs893978;rs9916629	Trans-16:1n7(25646338);Lymphocyte levels Natural killer cell levels(20045101)
Relative count	TBNK	CD4+ T cell %leukocyte	Multiple sclerosis	/	/	/	/	/	1	/	/	/	/	/
Relative count	TBNK	CD8+ T cell %leukocyte	Multiple sclerosis	MR Egger	3	-1.42963	0.593561	0.250527
Relative count	TBNK	CD8+ T cell %leukocyte	Multiple sclerosis	Inverse variance weighted	3	-0.263423	0.115577	0.0226549	0.252527	5.59091	0.0610872	0.19364	0.0977942	0.297724
Relative count	TBNK	CD4+CD8+ T cell %leukocyte	Multiple sclerosis	MR Egger	4	0.128412	0.236218	0.6412
Relative count	TBNK	CD4+CD8+ T cell %leukocyte	Multiple sclerosis	Inverse variance weighted	4	0.0452361	0.0694774	0.514988	0.896889	6.4911	0.0900142	-0.0211053	0.0561888	0.743301
Absolute count	TBNK	CD4+ CD8dim T cell Absolute Count	Multiple sclerosis	Inverse variance weighted	2	0.0143099	0.0825877	0.86244	1	1.10244	0.293732	NA	NA	NA	rs4240205;rs4959028	none;Granulocyte percentage of myeloid white cells(27863252),Monocyte percentage of white cells(27863252),IgA deficiency(27723758),Rheumatoid arthritis(20453842),Primary sclerosing cholangitis(27992413),Intestinal malabsorption(UKBB),Self-reported malabsorption or coeliac disease(UKBB),Rheumatoid arthritis(24390342),Rheumatoid arthritis(24390342),Rheumatoid arthritis(24390342),Rheumatoid arthriti…
Relative count	TBNK	CD4+ CD8dim T cell %lymphocyte	Multiple sclerosis	MR Egger	4	-0.0839262	0.220556	0.740172
Relative count	TBNK	CD4+ CD8dim T cell %lymphocyte	Multiple sclerosis	Inverse variance weighted	4	0.0173729	0.0548653	0.751512	0.987155	1.59187	0.661235	0.0185371	0.0390917	0.682089
Relative count	TBNK	CD4+ CD8dim T cell %leukocyte	Multiple sclerosis	MR Egger	5	-0.0968636	0.597723	0.881563
Relative count	TBNK	CD4+ CD8dim T cell %leukocyte	Multiple sclerosis	Inverse variance weighted	5	-0.0501516	0.10903	0.645532	0.968727	17.8078	0.00134555	0.00857558	0.107276	0.941319
Relative count	TBNK	CD8dim T cell %leukocyte	Multiple sclerosis	Inverse variance weighted	2	-0.0524081	0.0936037	0.575552	0.934142	0.541687	0.461734	NA	NA	NA	rs2937553;rs9916257	none;Eosinophil percentage of granulocytes(27863252),Eosinophil percentage of white cells(27863252)
Relative count	TBNK	CD4-CD8- T cell %leukocyte	Multiple sclerosis	MR Egger	3	-0.275807	1.08673	0.84177
Relative count	TBNK	CD4-CD8- T cell %leukocyte	Multiple sclerosis	Inverse variance weighted	3	0.0771053	0.0744455	0.300328	0.869107	1.05566	0.589885	0.0460445	0.141453	0.79966
Relative count	TBNK	CD8+ and CD8dim T cell %leukocyte	Multiple sclerosis	MR Egger	4	-0.244173	0.443301	0.637077
Relative count	TBNK	CD8+ and CD8dim T cell %leukocyte	Multiple sclerosis	Inverse variance weighted	4	-0.133099	0.0975762	0.172551	0.780543	5.38228	0.145852	0.0223656	0.0860676	0.819277
Absolute count	TBNK	TCRgd T cell Absolute Count	Multiple sclerosis	Wald ratio	1	-0.0291912	0.113368	0.7968	0.993471	/	/	/	/	/	rs3802329	none
Relative count	TBNK	TCRgd T cell %T cell	Multiple sclerosis	Wald ratio	1	-0.132408	0.131234	0.312999	0.869107	/	/	/	/	/	rs7818691	none
Relative count	TBNK	TCRgd T cell %lymphocyte	Multiple sclerosis	Wald ratio	1	-0.132609	0.131433	0.312999	0.869107	/	/	/	/	/	rs7818691	none
Absolute count	TBNK	HLA DR+ T cell Absolute Count	Multiple sclerosis	MR Egger	6	0.0811608	0.0857322	0.397408
Absolute count	TBNK	HLA DR+ T cell Absolute Count	Multiple sclerosis	Inverse variance weighted	6	-0.0412155	0.0350662	0.239849	0.869107	3.96222	0.554868	-0.0401475	0.0256655	0.192804
Relative count	TBNK	HLA DR+ T cell%T cell	Multiple sclerosis	MR Egger	6	0.0510354	0.0619518	0.456341
Relative count	TBNK	HLA DR+ T cell%T cell	Multiple sclerosis	Inverse variance weighted	6	-0.0390881	0.0346068	0.25869	0.869107	4.69465	0.454269	-0.0265966	0.0151643	0.154313
Relative count	TBNK	HLA DR+ T cell%lymphocyte	Multiple sclerosis	MR Egger	5	0.0568361	0.0671362	0.459416
Relative count	TBNK	HLA DR+ T cell%lymphocyte	Multiple sclerosis	Inverse variance weighted	5	-0.0319363	0.034915	0.360355	0.875722	3.96812	0.410337	-0.0295475	0.0190863	0.219351
Absolute count	TBNK	Natural Killer T Absolute Count	Multiple sclerosis	MR Egger	9	-0.0238673	0.13362	0.863295
Absolute count	TBNK	Natural Killer T Absolute Count	Multiple sclerosis	Inverse variance weighted	9	0.135138	0.0600566	0.0244381	0.252527	17.5791	0.0246132	0.03808	0.02889	0.228962
Relative count	TBNK	Natural Killer T %T cell	Multiple sclerosis	MR Egger	4	-0.101773	0.238587	0.711223
Relative count	TBNK	Natural Killer T %T cell	Multiple sclerosis	Inverse variance weighted	4	0.296335	0.103486	0.00418938	0.0999006	5.06152	0.167347	0.0777019	0.0438939	0.218709
Relative count	TBNK	Natural Killer T %lymphocyte	Multiple sclerosis	MR Egger	5	0.0920492	0.408595	0.836234
Relative count	TBNK	Natural Killer T %lymphocyte	Multiple sclerosis	Inverse variance weighted	5	0.215919	0.0984886	0.0283557	0.274696	8.59394	0.0720905	0.0214931	0.0681869	0.773256
Absolute count	TBNK	HLA DR+ CD4+ T cell Absolute Count	Multiple sclerosis	MR Egger	3	0.167581	0.160484	0.48623
Absolute count	TBNK	HLA DR+ CD4+ T cell Absolute Count	Multiple sclerosis	Inverse variance weighted	3	-0.0613388	0.0574255	0.285455	0.869107	2.58456	0.274643	-0.0511356	0.0340262	0.373781
Relative count	TBNK	HLA DR+ CD4+ T cell %T cell	Multiple sclerosis	MR Egger	3	0.355688	0.278954	0.423398
Relative count	TBNK	HLA DR+ CD4+ T cell %T cell	Multiple sclerosis	Inverse variance weighted	3	0.0296014	0.134866	0.82627	0.996668	10.9986	0.00408954	-0.0779819	0.0605605	0.420364
Relative count	TBNK	HLA DR+ CD4+ T cell %lymphocyte	Multiple sclerosis	MR Egger	3	0.152489	0.134419	0.459958
Relative count	TBNK	HLA DR+ CD4+ T cell %lymphocyte	Multiple sclerosis	Inverse variance weighted	3	-0.0502552	0.0674566	0.456271	0.896889	3.32323	0.189832	-0.0500202	0.030547	0.349024
Absolute count	TBNK	HLA DR+ CD8+ T cell Absolute Count	Multiple sclerosis	MR Egger	9	0.122646	0.0783245	0.161361
Absolute count	TBNK	HLA DR+ CD8+ T cell Absolute Count	Multiple sclerosis	Inverse variance weighted	9	-0.0795912	0.0434993	0.0672931		14.2353	0.0758345	-0.0579277	0.020398	0.0250493
Absolute count	TBNK	HLA DR+ CD8+ T cell Absolute Count	Multiple sclerosis	MR-PRESSO	9	-0.0795912	0.0434993	0.104683	0.563977
Relative count	TBNK	HLA DR+ CD8+ T cell %T cell	Multiple sclerosis	MR Egger	6	0.0627203	0.0664078	0.398408
Relative count	TBNK	HLA DR+ CD8+ T cell %T cell	Multiple sclerosis	Inverse variance weighted	6	-0.0367022	0.0352579	0.297892	0.869107	4.28418	0.509267	-0.0300034	0.0169825	0.15202
Relative count	TBNK	HLA DR+ CD8+ T cell %lymphocyte	Multiple sclerosis	MR Egger	6	0.061986	0.0663413	0.403019
Relative count	TBNK	HLA DR+ CD8+ T cell %lymphocyte	Multiple sclerosis	Inverse variance weighted	6	-0.0368506	0.0352938	0.296435	0.869107	4.27763	0.510175	-0.0298198	0.0169482	0.153311
Absolute count	TBNK	CD8+ Natural Killer T Absolute Count	Multiple sclerosis	MR Egger	4	-0.105772	0.390506	0.811893
Absolute count	TBNK	CD8+ Natural Killer T Absolute Count	Multiple sclerosis	Inverse variance weighted	4	0.0447901	0.0670592	0.504185	0.896889	2.36003	0.501117	0.0224408	0.0572554	0.732923
Relative count	TBNK	CD8+ Natural Killer T %T cell	Multiple sclerosis	Inverse variance weighted	2	0.124175	0.0991774	0.210553	0.863656	0.957528	0.327811	NA	NA	NA	rs2074023;rs67216021	none;none
Relative count	TBNK	CD8+ Natural Killer T %lymphocyte	Multiple sclerosis	Wald ratio	1	0.227043	0.145161	0.1178	0.607823	/	/	/	/	/	rs2074023	none
Absolute count	TBNK	CD8dim Natural Killer T Absolute Count	Multiple sclerosis	MR Egger	7	0.0769871	0.148525	0.626331
Absolute count	TBNK	CD8dim Natural Killer T Absolute Count	Multiple sclerosis	Inverse variance weighted	7	0.0680533	0.0548273	0.214521	0.863656	3.07432	0.799463	-0.00183936	0.0284194	0.950904
Relative count	TBNK	CD8dim Natural Killer T %T cell	Multiple sclerosis	MR Egger	5	0.339642	0.25285	0.271766
Relative count	TBNK	CD8dim Natural Killer T %T cell	Multiple sclerosis	Inverse variance weighted	5	0.143147	0.0794801	0.0716952	0.4939	4.75506	0.313366	-0.0353989	0.0430337	0.471033
Relative count	TBNK	CD8dim Natural Killer T %lymphocyte	Multiple sclerosis	MR Egger	4	0.247091	0.299799	0.49648
Relative count	TBNK	CD8dim Natural Killer T %lymphocyte	Multiple sclerosis	Inverse variance weighted	4	0.0784168	0.0772803	0.310246	0.869107	2.77119	0.428264	-0.0303512	0.0517832	0.61713
Absolute count	TBNK	CD4-CD8- Natural Killer T Absolute Count	Multiple sclerosis	Wald ratio	1	0.0375024	0.135083	0.7813	0.993471	/	/	/	/	/	rs11124150	none
Relative count	TBNK	CD4-CD8- Natural Killer T %T cell	Multiple sclerosis	MR Egger	3	0.0532932	0.5895	0.942603
Relative count	TBNK	CD4-CD8- Natural Killer T %T cell	Multiple sclerosis	Inverse variance weighted	3	0.0405197	0.156023	0.795092	0.993471	5.63052	0.0598892	-0.00229395	0.0981751	0.985128
Relative count	TBNK	CD4-CD8- Natural Killer T %lymphocyte	Multiple sclerosis	Inverse variance weighted	2	0.184057	0.100322	0.0665559	0.491246	0.145725	0.702655	NA	NA	NA	rs9488834;rs9916629	none;Lymphocyte levels Natural killer cell levels(20045101)
Absolute count	TBNK	CD3- lymphocyte Absolute Count	Multiple sclerosis	Inverse variance weighted	2	-0.0726744	0.0839526	0.386677	0.885898	0.020649	0.885739	NA	NA	NA	rs17824379;rs4796089	none;none
Relative count	TBNK	CD3- lymphocyte %lymphocyte	Multiple sclerosis	Wald ratio	1	0.0015639	0.0810214	0.9846	1	/	/	/	/	/	rs9916257	Eosinophil percentage of granulocytes(27863252),Eosinophil percentage of white cells(27863252)
Relative count	TBNK	CD3- lymphocyte %leukocyte	Multiple sclerosis	Wald ratio	1	-0.0449012	0.132447	0.7346	0.972323	/	/	/	/	/	rs4796089	none
Absolute count	TBNK	B cell Absolute Count	Multiple sclerosis	MR Egger	4	-0.0628169	0.127494	0.671
Absolute count	TBNK	B cell Absolute Count	Multiple sclerosis	Inverse variance weighted	4	-0.0401702	0.0604437	0.506314	0.896889	1.47055	0.689083	0.00497981	0.0246839	0.858776
Relative count	TBNK	B cell %CD3- lymphocyte	Multiple sclerosis	MR Egger	7	0.0170813	0.0385175	0.675959
Relative count	TBNK	B cell %CD3- lymphocyte	Multiple sclerosis	Inverse variance weighted	7	0.00476116	0.0290715	0.869909	1	4.0746	0.666581	-0.00624852	0.0128152	0.646468
Relative count	TBNK	B cell %lymphocyte	Multiple sclerosis	MR Egger	8	-0.0296162	0.142536	0.842273
Relative count	TBNK	B cell %lymphocyte	Multiple sclerosis	Inverse variance weighted	8	-0.0552946	0.0454879	0.224141	0.868548	6.98485	0.430459	-0.00423687	0.0220889	0.854218
Absolute count	TBNK	Natural Killer Absolute Count	Multiple sclerosis	MR Egger	3	-0.110109	0.136631	0.568168
Absolute count	TBNK	Natural Killer Absolute Count	Multiple sclerosis	Inverse variance weighted	3	-0.0303459	0.0551259	0.581988	0.934817	0.463965	0.79296	0.0203404	0.0318806	0.638459
Relative count	TBNK	Natural Killer %CD3- lymphocyte	Multiple sclerosis	MR Egger	4	-0.0545387	0.0763534	0.549162
Relative count	TBNK	Natural Killer %CD3- lymphocyte	Multiple sclerosis	Inverse variance weighted	4	-0.0223686	0.0538539	0.67788	0.968727	6.09138	0.107248	0.0180438	0.0268011	0.570164
Relative count	TBNK	Natural Killer %lymphocyte	Multiple sclerosis	Inverse variance weighted	2	-0.00989013	0.0535558	0.853488	1	0.0778075	0.780291	NA	NA	NA	rs11652532;rs9916257	none;Eosinophil percentage of granulocytes(27863252),Eosinophil percentage of white cells(27863252)
Absolute count	TBNK	HLA DR+ Natural Killer Absolute Count	Multiple sclerosis	MR Egger	6	0.163459	0.0711888	0.0832929
Absolute count	TBNK	HLA DR+ Natural Killer Absolute Count	Multiple sclerosis	Inverse variance weighted	6	0.0933927	0.0396136	0.0183939	0.23374	3.54801	0.616136	-0.0236569	0.0199709	0.301763
Relative count	TBNK	HLA DR+ Natural Killer %Natural Killer	Multiple sclerosis	MR Egger	9	0.195204	0.0835572	0.0521375
Relative count	TBNK	HLA DR+ Natural Killer %Natural Killer	Multiple sclerosis	Inverse variance weighted	9	0.0829539	0.0405324	0.0406964	0.350442	15.1735	0.0558584	-0.0281917	0.0187325	0.17605
Relative count	TBNK	HLA DR+ Natural Killer %CD3- lymphocyte	Multiple sclerosis	MR Egger	9	0.173638	0.0701484	0.0425017
Relative count	TBNK	HLA DR+ Natural Killer %CD3- lymphocyte	Multiple sclerosis	Inverse variance weighted	9	0.101798	0.0363701	0.00512712	0.113529	10.8521	0.21022	-0.0187676	0.0158095	0.273905
Absolute count	TBNK	Granulocyte Absolute Count	Multiple sclerosis	Inverse variance weighted	2	0.0473196	0.0842159	0.574195	0.934142	0.986845	0.320515	NA	NA	NA	rs11265198;rs12618511	none;none
Relative count	TBNK	Granulocyte %leukocyte	Multiple sclerosis	Inverse variance weighted	2	0.0226155	0.0934358	0.808747	0.993471	0.0889156	0.76556	NA	NA	NA	rs481252;rs6701133	none;none
Relative count	Treg	CD28- CD4-CD8- T cell %CD4-CD8- T cell	Multiple sclerosis	MR Egger	3	0.00450709	0.604951	0.995257
Relative count	Treg	CD28- CD4-CD8- T cell %CD4-CD8- T cell	Multiple sclerosis	Inverse variance weighted	3	0.0539658	0.0871979	0.53599	0.915717	3.12717	0.209384	0.00857337	0.102678	0.946967
Absolute count	Treg	CD28- CD4-CD8- T cell Absolute Count	Multiple sclerosis	MR Egger	5	0.556382	0.303182	0.163828
Absolute count	Treg	CD28- CD4-CD8- T cell Absolute Count	Multiple sclerosis	Inverse variance weighted	5	-0.0134577	0.0628238	0.830381	0.997745	6.2546	0.180924	-0.0971819	0.0509905	0.152744
Relative count	Treg	CD28+ CD4-CD8- T cell %T cell	Multiple sclerosis	Inverse variance weighted	2	-0.00930614	0.181421	0.95909	1	2.94435	0.0861784	NA	NA	NA	rs34546581;rs57672161	none;none
Relative count	Treg	CD28+ CD4-CD8- T cell %CD4-CD8- T cell	Multiple sclerosis	MR Egger	3	-0.00450709	0.604951	0.995257
Relative count	Treg	CD28+ CD4-CD8- T cell %CD4-CD8- T cell	Multiple sclerosis	Inverse variance weighted	3	-0.0539658	0.0871979	0.53599	0.915717	3.12717	0.209384	-0.00857337	0.102678	0.946967
Absolute count	Treg	CD28+ CD4-CD8- T cell Absolute Count	Multiple sclerosis	Inverse variance weighted	2	0.0579575	0.12038	0.630192	0.968727	0.148194	0.700267	NA	NA	NA	rs35723887;rs6044409	none;none
Relative count	Treg	CD39+ CD4+ T cell %T cell	Multiple sclerosis	MR Egger	18	-0.046274	0.0622944	0.468352
Relative count	Treg	CD39+ CD4+ T cell %T cell	Multiple sclerosis	Inverse variance weighted	18	-0.0156158	0.0262196	0.551457	0.921564	27.9082	0.0460219	0.00889673	0.0163217	0.593212
Relative count	Treg	CD39+ CD4+ T cell %CD4+ T cell	Multiple sclerosis	MR Egger	21	-0.0958156	0.0788869	0.239401
Relative count	Treg	CD39+ CD4+ T cell %CD4+ T cell	Multiple sclerosis	Inverse variance weighted	21	-0.0135125	0.0237769	0.569828	0.934142	29.7468	0.0740609	0.0278806	0.0254929	0.287778
Absolute count	Treg	CD39+ CD4+ T cell Absolute Count	Multiple sclerosis	MR Egger	22	-0.0771472	0.0678714	0.269114
Absolute count	Treg	CD39+ CD4+ T cell Absolute Count	Multiple sclerosis	Inverse variance weighted	22	-0.019036	0.0223461	0.394285	0.885898	33.5476	0.040487	0.017876	0.0197041	0.375092
Relative count	Treg	CD28- CD8dim T cell %T cell	Multiple sclerosis	MR Egger	3	-0.0658682	0.370721	0.888056
Relative count	Treg	CD28- CD8dim T cell %T cell	Multiple sclerosis	Inverse variance weighted	3	0.116484	0.0699399	0.0958168	0.560438	0.450441	0.79834	0.0298234	0.0595421	0.704385
Relative count	Treg	CD28- CD8dim T cell %CD8dim T cell	Multiple sclerosis	MR Egger	3	0.142542	0.491267	0.82022
Relative count	Treg	CD28- CD8dim T cell %CD8dim T cell	Multiple sclerosis	Inverse variance weighted	3	0.0777897	0.0702519	0.268166	0.869107	1.80636	0.40528	-0.0107563	0.0801121	0.915032
Absolute count	Treg	CD28- CD8dim T cell Absolute Count	Multiple sclerosis	MR Egger	3	-0.493156	0.842383	0.662822
Absolute count	Treg	CD28- CD8dim T cell Absolute Count	Multiple sclerosis	Inverse variance weighted	3	0.105704	0.0631735	0.0942822	0.560438	0.526052	0.768722	0.100948	0.141598	0.605713
Relative count	Treg	CD28+ CD45RA+ CD8dim T cell %T cell	Multiple sclerosis	MR Egger	6	0.0446287	0.0637381	0.522394
Relative count	Treg	CD28+ CD45RA+ CD8dim T cell %T cell	Multiple sclerosis	Inverse variance weighted	6	-0.0308451	0.0451204	0.494217	0.896889	5.70272	0.336229	-0.0272134	0.0172076	0.188929
Relative count	Treg	CD28+ CD45RA+ CD8dim T cell %CD8dim T cell	Multiple sclerosis	MR Egger	6	0.0324678	0.0694803	0.664609
Relative count	Treg	CD28+ CD45RA+ CD8dim T cell %CD8dim T cell	Multiple sclerosis	Inverse variance weighted	6	-0.0740243	0.0457315	0.105518	0.563977	5.25962	0.385024	-0.0329513	0.016488	0.116314
Absolute count	Treg	CD28+ CD45RA+ CD8dim T cell Absolute Count	Multiple sclerosis	MR Egger	6	-0.0122323	0.071021	0.871616
Absolute count	Treg	CD28+ CD45RA+ CD8dim T cell Absolute Count	Multiple sclerosis	Inverse variance weighted	6	-0.00878253	0.0457793	0.847864	1	1.74178	0.883594	0.00103262	0.0162531	0.95239
Relative count	Treg	CD28+ CD45RA- CD8dim T cell %T cell	Multiple sclerosis	MR Egger	4	-0.0285572	0.0890962	0.778963
Relative count	Treg	CD28+ CD45RA- CD8dim T cell %T cell	Multiple sclerosis	Inverse variance weighted	4	0.0171534	0.0571774	0.764175	0.989279	3.77244	0.287108	0.0152652	0.0212304	0.546787
Relative count	Treg	CD28+ CD45RA- CD8dim T cell %CD8dim T cell	Multiple sclerosis	MR Egger	5	0.0384284	0.0791135	0.66042
Relative count	Treg	CD28+ CD45RA- CD8dim T cell %CD8dim T cell	Multiple sclerosis	Inverse variance weighted	5	-0.0367633	0.0534772	0.491795	0.896889	5.1386	0.273369	-0.0264099	0.0214412	0.305794
Absolute count	Treg	CD28+ CD45RA- CD8dim T cell Absolute Count	Multiple sclerosis	Wald ratio	1	-0.0205012	0.0807979	0.7997	0.993471	/	/	/	/	/	rs11579717	none
Relative count	Treg	CD39+ CD8+ T cell %T cell	Multiple sclerosis	MR Egger	19	-0.0187892	0.0515473	0.719977
Relative count	Treg	CD39+ CD8+ T cell %T cell	Multiple sclerosis	Inverse variance weighted	19	-0.000250176	0.0191112	0.989556	1	12.0538	0.844446	0.00567519	0.0146552	0.703377
Relative count	Treg	CD39+ CD8+ T cell %CD8+ T cell	Multiple sclerosis	MR Egger	19	-0.0418421	0.0556708	0.462572
Relative count	Treg	CD39+ CD8+ T cell %CD8+ T cell	Multiple sclerosis	Inverse variance weighted	19	-0.00206123	0.0195709	0.916121	1	11.8587	0.854445	0.0117674	0.0154166	0.455751
Absolute count	Treg	CD39+ CD8+ T cell Absolute Count	Multiple sclerosis	MR Egger	24	0.0262703	0.0518054	0.617133
Absolute count	Treg	CD39+ CD8+ T cell Absolute Count	Multiple sclerosis	Inverse variance weighted	24	-0.0110371	0.0203506	0.58758	0.938088	28.7998	0.187038	-0.0114356	0.0145803	0.44122
Relative count	Treg	CD28- CD127- CD25++ CD8+ T cell %T cell	Multiple sclerosis	/	/	/	/	/	1	/	/	/	/	/
Relative count	Treg	CD28- CD127- CD25++ CD8+ T cell %CD8+ T cell	Multiple sclerosis	/	/	/	/	/	1	/	/	/	/	/
Absolute count	Treg	CD28- CD127- CD25++ CD8+ T cell Absolute Count	Multiple sclerosis	Wald ratio	1	-0.0296122	0.0694432	0.669799	0.968727	/	/	/	/	/	rs66790175	none
Relative count	Treg	CD28- CD25++ CD8+ T cell %T cell	Multiple sclerosis	Inverse variance weighted	2	-0.112949	0.103095	0.273263	0.869107	0.0947644	0.758205	NA	NA	NA	rs62166861;rs9839296	none;none
Relative count	Treg	CD28- CD25++ CD8+ T cell %CD8+ T cell	Multiple sclerosis	Wald ratio	1	0.404448	0.662437	0.5415	0.917296	/	/	/	/	/	rs57752884	none
Absolute count	Treg	CD28- CD25++ CD8+ T cell Absolute Count	Multiple sclerosis	Wald ratio	1	-0.0809661	0.160483	0.6139	0.951545	/	/	/	/	/	rs62166861	none
Relative count	Treg	CD25++ CD8+ T cell %T cell	Multiple sclerosis	Inverse variance weighted	2	-0.385312	0.0908409	2.22e-05	0.0017205	0.681204	0.409172	NA	NA	NA	rs61839660;rs9304487	Lymphocyte count(27863252),Lymphocyte percentage of white cells(27863252),Allergic disease(29083406),Type 1 diabetes(22293688),Allergic disease asthma hay fever or eczema(29083406),Crohns disease(28067908),Lymphocyte percentage of white cells(27863252),Type 1 diabetes(22293688),Doctor diagnosed hayfever or allergic rhinitis(UKBB),Hayfever, allergic rhinitis or eczema(UKBB),No blood clot, bronchit…
Relative count	Treg	CD25++ CD8+ T cell %CD8+ T cell	Multiple sclerosis	MR Egger	5	-0.0800852	0.161892	0.654785
Relative count	Treg	CD25++ CD8+ T cell %CD8+ T cell	Multiple sclerosis	Inverse variance weighted	5	-0.0845045	0.0857145	0.32419	0.869107	17.1578	0.0018011	-0.00177569	0.0514829	0.974652
Absolute count	Treg	CD25++ CD8+ T cell Absolute Count	Multiple sclerosis	Inverse variance weighted	2	0.096117	0.146103	0.51062	0.896889	2.62846	0.104964	NA	NA	NA	rs1403755;rs2875404	none;none
Relative count	Treg	CD127- CD8+ T cell %T cell	Multiple sclerosis	Wald ratio	1	-0.124127	0.168527	0.461401	0.896889	/	/	/	/	/	rs17792777	none
Relative count	Treg	CD127- CD8+ T cell %CD8+ T cell	Multiple sclerosis	MR Egger	3	-3.67865	1.96443	0.312252
Relative count	Treg	CD127- CD8+ T cell %CD8+ T cell	Multiple sclerosis	Inverse variance weighted	3	0.0781177	0.113025	0.489467	0.896889	3.91994	0.140863	0.513643	0.26836	0.306505
Absolute count	Treg	CD127- CD8+ T cell Absolute Count	Multiple sclerosis	MR Egger	3	-2.15553	0.483359	0.140434
Absolute count	Treg	CD127- CD8+ T cell Absolute Count	Multiple sclerosis	Inverse variance weighted	3	-0.125907	0.240709	0.600929	0.945625	23.3171	8.64498e-06	0.348948	0.0820168	0.146964
Relative count	Treg	CD28- CD8+ T cell %T cell	Multiple sclerosis	Inverse variance weighted	2	0.00505793	0.0994741	0.959448	1	0.160446	0.688746	NA	NA	NA	rs4796089;rs56216385	none;none
Relative count	Treg	CD28- CD8+ T cell %CD8+ T cell	Multiple sclerosis	Inverse variance weighted	2	0.00798856	0.0998343	0.936223	1	0.156629	0.692279	NA	NA	NA	rs4796089;rs56216385	none;none
Absolute count	Treg	CD28- CD8+ T cell Absolute Count	Multiple sclerosis	MR Egger	3	-0.425213	0.896752	0.718123
Absolute count	Treg	CD28- CD8+ T cell Absolute Count	Multiple sclerosis	Inverse variance weighted	3	-0.15015	0.107119	0.161002	0.744936	5.76159	0.0560903	0.0484024	0.155733	0.808162
Relative count	Treg	CD28+ CD45RA+ CD8+ T cell %T cell	Multiple sclerosis	MR Egger	9	-0.00380977	0.0144349	0.799437
Relative count	Treg	CD28+ CD45RA+ CD8+ T cell %T cell	Multiple sclerosis	Inverse variance weighted	9	-0.0142317	0.0133188	0.285275	0.869107	7.16411	0.519034	-0.0182235	0.00973203	0.103294
Relative count	Treg	CD28+ CD45RA+ CD8+ T cell %CD8+ T cell	Multiple sclerosis	MR Egger	3	0.0299311	0.0761466	0.761573
Relative count	Treg	CD28+ CD45RA+ CD8+ T cell %CD8+ T cell	Multiple sclerosis	Inverse variance weighted	3	0.0415922	0.0497709	0.403338	0.885898	1.4463	0.48522	0.00436505	0.0183655	0.851446
Absolute count	Treg	CD28+ CD45RA+ CD8+ T cell Absolute Count	Multiple sclerosis	MR Egger	6	0.542272	0.307328	0.152419
Absolute count	Treg	CD28+ CD45RA+ CD8+ T cell Absolute Count	Multiple sclerosis	Inverse variance weighted	6	0.0669585	0.112215	0.550709	0.921564	10.7917	0.055669	-0.0670678	0.0411366	0.178358
Relative count	Treg	CD28+ CD45RA- CD8+ T cell %T cell	Multiple sclerosis	MR Egger	5	0.0108022	0.0338244	0.770399
Relative count	Treg	CD28+ CD45RA- CD8+ T cell %T cell	Multiple sclerosis	Inverse variance weighted	5	-0.0284742	0.0279311	0.307993	0.869107	5.49764	0.239937	-0.0499546	0.0305373	0.200387
Relative count	Treg	CD28+ CD45RA- CD8+ T cell %CD8+ T cell	Multiple sclerosis	Inverse variance weighted	2	-0.0295344	0.0714315	0.679267	0.968727	0.631747	0.426715	NA	NA	NA	rs11579717;rs60220946	none;none
Absolute count	Treg	CD28+ CD45RA- CD8+ T cell Absolute Count	Multiple sclerosis	MR Egger	5	-0.0144664	0.093869	0.887305
Absolute count	Treg	CD28+ CD45RA- CD8+ T cell Absolute Count	Multiple sclerosis	Inverse variance weighted	5	-0.025022	0.053409	0.639429	0.968727	3.24285	0.518038	-0.00454657	0.032655	0.898089
Relative count	Treg	CD28- CD4-CD8- T cell %T cell	Multiple sclerosis	Inverse variance weighted	2	0.066191	0.0660293	0.316127	0.869107	0.041536	0.838507	NA	NA	NA	rs6755452;rs9896155	none;Reticulocyte count(27863252),Reticulocyte fraction of red cells(27863252)
Absolute count	Treg	CD45RA- CD28- CD8+ T cell Absolute Count	Multiple sclerosis	MR Egger	45	4.79e-05	5.68e-05	0.40393
Absolute count	Treg	CD45RA- CD28- CD8+ T cell Absolute Count	Multiple sclerosis	Inverse variance weighted	45	4.71e-06	5.09e-05	0.926301	1	75.1003	0.00239973	-0.0202115	0.0125816	0.115498
Relative count	Treg	CD45RA- CD28- CD8+ T cell %CD8+ T cell	Multiple sclerosis	MR Egger	4	0.00110837	0.00217756	0.66135
Relative count	Treg	CD45RA- CD28- CD8+ T cell %CD8+ T cell	Multiple sclerosis	Inverse variance weighted	4	0.00071891	0.0019176	0.707735	0.968727	2.36837	0.499549	-0.00726441	0.0164233	0.701491
Relative count	Treg	CD45RA- CD28- CD8+ T cell %T cell	Multiple sclerosis	MR Egger	16	-0.00105689	0.00263971	0.694919
Relative count	Treg	CD45RA- CD28- CD8+ T cell %T cell	Multiple sclerosis	Inverse variance weighted	16	0.00027164	0.00229626	0.905833	1	29.3653	0.0144276	0.024656	0.0242486	0.326498
Absolute count	Treg	CD45RA+ CD28- CD8+ T cell Absolute Count	Multiple sclerosis	MR Egger	133	2.74e-05	2.48e-05	0.271346
Absolute count	Treg	CD45RA+ CD28- CD8+ T cell Absolute Count	Multiple sclerosis	Inverse variance weighted	133	6.65e-06	1.86e-05	0.721135	0.968727	134.46	0.424082	-0.00976314	0.00773059	0.20886
Relative count	Treg	CD45RA+ CD28- CD8+ T cell %CD8+ T cell	Multiple sclerosis	Inverse variance weighted	2	-0.00242255	0.00590423	0.68158	0.968727	0.431277	0.511363	NA	NA	NA	rs4796089;rs7559619	none;none
Relative count	Treg	CD45RA+ CD28- CD8+ T cell %T cell	Multiple sclerosis	MR Egger	21	0.000305564	0.00117211	0.797132
Relative count	Treg	CD45RA+ CD28- CD8+ T cell %T cell	Multiple sclerosis	Inverse variance weighted	21	-0.000628706	0.000899439	0.484553	0.896889	13.854	0.837822	-0.0171605	0.0138046	0.228953

## Sheet: TableS5
Validation analysis of different MR methods of association between the identified significant immune cell and multiple sclerosis risk
			Mendelian randomization									Statistical power
IV selection			Exposure			Outcome	Method	Nsnp	Beta	Se	P
P threshold	Clumping threshold	Clumping window	Trait type	Panel	Trait
1e-06	0.01	5000	Absolute count	TBNK	T cell Absolute Count	Multiple scelrosis	Wald ratio	1	0.715263	0.209418	0.000636703	1
1e-06	0.01	5000	Absolute count	TBNK	CD4+ T cell Absolute Count	Multiple scelrosis	Wald ratio	1	0.746425	0.218542	0.000636703	1
1e-06	0.01	5000	Absolute count	Treg	CD25++ CD4+ T cell Absolute Count	Multiple scelrosis	Inverse variance weighted	2	-0.281557	0.0662115	2.12e-05	1
1e-06	0.01	5000	Absolute count	Treg	CD25++ CD4+ T cell Absolute Count	Multiple scelrosis	Maximum likelihood	2	-0.280698	0.0739169	0.000146174
1e-06	0.01	5000	Absolute count	Treg	CD25++ CD4+ T cell Absolute Count	Multiple scelrosis	Inverse variance weighted (multiplicative random effects)	2	-0.281557	0.0337323	7.01428e-17
1e-06	0.01	5000	Absolute count	Treg	CD25++ CD4+ T cell Absolute Count	Multiple scelrosis	Inverse variance weighted (fixed effects)	2	-0.281557	0.0662115	2.11505e-05
1e-06	0.01	5000	Relative count	Treg	CD25++ CD4+ T cell %T cell	Multiple scelrosis	Inverse variance weighted	2	-0.239477	0.060956	8.54e-05	1
1e-06	0.01	5000	Relative count	Treg	CD25++ CD4+ T cell %T cell	Multiple scelrosis	Maximum likelihood	2	-0.238249	0.061656	0.000111472
1e-06	0.01	5000	Relative count	Treg	CD25++ CD4+ T cell %T cell	Multiple scelrosis	Inverse variance weighted (multiplicative random effects)	2	-0.239477	0.060956	8.54075e-05
1e-06	0.01	5000	Relative count	Treg	CD25++ CD4+ T cell %T cell	Multiple scelrosis	Inverse variance weighted (fixed effects)	2	-0.239477	0.0576983	3.31732e-05
1e-06	0.01	5000	Relative count	Treg	CD25++ CD4+ T cell %CD4+ T cell	Multiple scelrosis	Wald ratio	1	-0.222812	0.0520285	1.85e-05	1
1e-06	0.01	5000	Relative count	Treg	CD25++ CD8+ T cell %T cell	Multiple scelrosis	Inverse variance weighted	2	-0.385312	0.0908409	2.22e-05	1
1e-06	0.01	5000	Relative count	Treg	CD25++ CD8+ T cell %T cell	Multiple scelrosis	Maximum likelihood	2	-0.378347	0.105344	0.000328717
1e-06	0.01	5000	Relative count	Treg	CD25++ CD8+ T cell %T cell	Multiple scelrosis	Inverse variance weighted (multiplicative random effects)	2	-0.385312	0.0749756	2.7596e-07
1e-06	0.01	5000	Relative count	Treg	CD25++ CD8+ T cell %T cell	Multiple scelrosis	Inverse variance weighted (fixed effects)	2	-0.385312	0.0908409	2.21917e-05
1e-06	0.01	5000	Absolute count	B cell	IgD- CD38dim B cell Absolute Count	Multiple scelrosis	Wald ratio	1	-0.475518	0.130605	0.00027169	1
1e-06	0.01	5000	Relative count	TBNK	HLA DR++ monocyte %monocyte	Multiple scelrosis	Inverse variance weighted	2	0.596525	0.110194	6.18e-08	1
1e-06	0.01	5000	Relative count	TBNK	HLA DR++ monocyte %monocyte	Multiple scelrosis	Maximum likelihood	2	0.599793	0.128182	2.8795e-06
1e-06	0.01	5000	Relative count	TBNK	HLA DR++ monocyte %monocyte	Multiple scelrosis	Inverse variance weighted (multiplicative random effects)	2	0.596525	0.0443825	3.49919e-41
1e-06	0.01	5000	Relative count	TBNK	HLA DR++ monocyte %monocyte	Multiple scelrosis	Inverse variance weighted (fixed effects)	2	0.596525	0.110194	6.18405e-08
1e-06	0.01	5000	Relative count	TBNK	HLA DR++ monocyte %leukocyte	Multiple scelrosis	Wald ratio	1	0.82797	0.236421	0.000461598	1

## Sheet: TableS6
Association between subgroup of immune cells and multiple sclerosis severity, and tests for heterogeneity and pleiotropy
Mendelian randomization										Sensitivity analysis
										Heterogeneity test		Pleiotropy test for number of SNP > 3 or SNP = 3			Pleiotropy test for number of SNP < 3
Exposure			Outcome	Method	Nsnp	Beta	Se	P	P adjust	Q	Q_pval	Egger_intercept	Se	Pvalue	SNP	Related traits (PMID)
Trait type	Panel	Trait
Relative count	B cell	IgD+ B cell %B cell	Multiple sclerosis severity	MR Egger	3	-0.00198856	0.050876	0.975129
Relative count	B cell	IgD+ B cell %B cell	Multiple sclerosis severity	Inverse variance weighted	3	-0.00660242	0.0296856	0.823994	1	1.463	0.481186	-0.00219104	0.0172506	0.919572
Absolute count	B cell	IgD+ CD38+ B cell Absolute Count	Multiple sclerosis severity	MR Egger	6	0.0317374	0.124945	0.812011
Absolute count	B cell	IgD+ CD38+ B cell Absolute Count	Multiple sclerosis severity	Inverse variance weighted	6	0.00701097	0.0417342	0.86659	1	4.76321	0.445457	-0.00436893	0.0205755	0.842226
Relative count	B cell	IgD+ CD38dim B cell %B cell	Multiple sclerosis severity	MR Egger	5	-0.0160586	0.277519	0.957495
Relative count	B cell	IgD+ CD38dim B cell %B cell	Multiple sclerosis severity	Inverse variance weighted	5	0.0284565	0.066496	0.668692	0.999034	8.04701	0.0898711	0.0067009	0.0401597	0.878096
Absolute count	B cell	IgD+ CD38dim B cell Absolute Count	Multiple sclerosis severity	MR Egger	4	0.00896733	0.0425329	0.852548
Absolute count	B cell	IgD+ CD38dim B cell Absolute Count	Multiple sclerosis severity	Inverse variance weighted	4	0.000991792	0.0312399	0.974673	1	11.8282	0.00799557	-0.0108907	0.0287466	0.741235
Relative count	B cell	IgD+ CD38- B cell %B cell	Multiple sclerosis severity	MR Egger	5	0.0576523	0.114775	0.650003
Relative count	B cell	IgD+ CD38- B cell %B cell	Multiple sclerosis severity	Inverse variance weighted	5	0.0824167	0.0428528	0.0544485	0.950615	3.83806	0.428365	0.00534398	0.0224955	0.827523
Absolute count	B cell	IgD+ CD38- B cell Absolute Count	Multiple sclerosis severity	MR Egger	3	0.135955	0.156077	0.543796
Absolute count	B cell	IgD+ CD38- B cell Absolute Count	Multiple sclerosis severity	Inverse variance weighted	3	0.0585253	0.0771924	0.448347	0.962563	0.444749	0.800616	-0.0229553	0.0402162	0.669804
Relative count	B cell	Unswitched memory B cell %B cell	Multiple sclerosis severity	MR Egger	3	-0.0995851	0.121327	0.562453
Relative count	B cell	Unswitched memory B cell %B cell	Multiple sclerosis severity	Inverse variance weighted	3	-0.0739919	0.0595451	0.214008	0.962563	0.66112	0.718521	0.00530989	0.0219319	0.848779
Absolute count	B cell	Unswitched memory B cell Absolute Count	Multiple sclerosis severity	MR Egger	5	0.0551697	0.25905	0.845002
Absolute count	B cell	Unswitched memory B cell Absolute Count	Multiple sclerosis severity	Inverse variance weighted	5	-0.00102322	0.0488525	0.983289	1	0.663037	0.955808	-0.00788793	0.035711	0.839363
Relative count	B cell	IgD- CD27- B cell %B cell	Multiple sclerosis severity	MR Egger	6	-0.0156651	0.058289	0.801415
Relative count	B cell	IgD- CD27- B cell %B cell	Multiple sclerosis severity	Inverse variance weighted	6	0.0215855	0.026323	0.412202	0.962563	1.00726	0.961978	0.010336	0.0144305	0.513421
Absolute count	B cell	IgD+ B cell Absolute Count	Multiple sclerosis severity	MR Egger	4	0.111192	0.17487	0.589927
Absolute count	B cell	IgD+ B cell Absolute Count	Multiple sclerosis severity	Inverse variance weighted	4	-0.0021462	0.060094	0.97151	1	5.83507	0.119916	-0.0225881	0.0322767	0.556481
Absolute count	B cell	IgD- CD27- B cell Absolute Count	Multiple sclerosis severity	MR Egger	5	-0.0141805	0.108376	0.904178
Absolute count	B cell	IgD- CD27- B cell Absolute Count	Multiple sclerosis severity	Inverse variance weighted	5	0.0197708	0.0342437	0.563699	0.965452	1.21804	0.87512	0.00787626	0.0238537	0.76297
Relative count	B cell	Switched memory B cell %B cell	Multiple sclerosis severity	MR Egger	3	-0.237802	0.183144	0.417798
Relative count	B cell	Switched memory B cell %B cell	Multiple sclerosis severity	Inverse variance weighted	3	-0.0245419	0.0626138	0.69509	1	2.24462	0.325527	0.0395532	0.0321502	0.434504
Absolute count	B cell	Switched memory B cell Absolute Count	Multiple sclerosis severity	MR Egger	4	-0.0400159	0.0948329	0.714083
Absolute count	B cell	Switched memory B cell Absolute Count	Multiple sclerosis severity	Inverse variance weighted	4	0.0248755	0.0453417	0.583264	0.98078	0.692996	0.87485	0.0119534	0.0153427	0.517475
Relative count	B cell	Plasma Blast-Plasma Cell %B cell	Multiple sclerosis severity	MR Egger	6	-0.0193012	0.0229737	0.448112
Relative count	B cell	Plasma Blast-Plasma Cell %B cell	Multiple sclerosis severity	Inverse variance weighted	6	-0.0153599	0.019024	0.419438	0.962563	1.19902	0.944971	0.00253839	0.00829494	0.774858
Absolute count	B cell	Plasma Blast-Plasma Cell Absolute Count	Multiple sclerosis severity	Wald ratio	1	0.062086	0.106026	0.558161	0.965452	/	/	/	/	/	rs12412378	none
Relative count	B cell	Memory B cell %B cell	Multiple sclerosis severity	MR Egger	9	-0.0637383	0.0558609	0.291391
Relative count	B cell	Memory B cell %B cell	Multiple sclerosis severity	Inverse variance weighted	9	-0.0336185	0.0303233	0.267573	0.962563	10.0357	0.262528	0.00806708	0.0123606	0.534824
Absolute count	B cell	Memory B cell Absolute Count	Multiple sclerosis severity	Wald ratio	1	-0.0162891	0.142114	0.908746	1	/	/	/	/	/	rs12874404	Granulocyte percentage of myeloid white cells(27863252), Monocyte count(27863252), Monocyte percentage of white cells(27863252), Myeloid white cell count(27863252), Platelet count(27863252), Platelet distribution width(27863252), Plateletcrit(27863252), White blood cell count(27863252), Granulocyte percentage of myeloid white cells(27863252), Monocyte percentage of white cells(27863252)
Relative count	B cell	Naive-mature B cell %B cell	Multiple sclerosis severity	MR Egger	10	0.0540072	0.0530686	0.338613
Relative count	B cell	Naive-mature B cell %B cell	Multiple sclerosis severity	Inverse variance weighted	10	0.0288746	0.029333	0.324933	0.962563	10.8696	0.284755	-0.0068338	0.0118122	0.578819
Absolute count	B cell	Naive-mature B cell Absolute Count	Multiple sclerosis severity	MR Egger	5	-0.219984	0.136868	0.206356
Absolute count	B cell	Naive-mature B cell Absolute Count	Multiple sclerosis severity	Inverse variance weighted	5	-0.00397155	0.0494466	0.935983	1	4.95657	0.291783	0.0367354	0.0220161	0.193795
Relative count	B cell	IgD- CD38+ B cell %B cell	Multiple sclerosis severity	MR Egger	5	0.0205194	0.129815	0.884445
Relative count	B cell	IgD- CD38+ B cell %B cell	Multiple sclerosis severity	Inverse variance weighted	5	0.0662508	0.0446361	0.137744	0.962563	0.887709	0.926317	0.00792964	0.0211369	0.732497
Relative count	B cell	IgD+ CD24+ B cell %B cell	Multiple sclerosis severity	MR Egger	3	-0.103324	0.16868	0.650119
Relative count	B cell	IgD+ CD24+ B cell %B cell	Multiple sclerosis severity	Inverse variance weighted	3	-0.076238	0.0489957	0.119705	0.962563	1.63099	0.442419	0.00532586	0.0308718	0.891244
Absolute count	B cell	IgD+ CD24+ B cell Absolute Count	Multiple sclerosis severity	MR Egger	5	-0.308635	0.204593	0.228547
Absolute count	B cell	IgD+ CD24+ B cell Absolute Count	Multiple sclerosis severity	Inverse variance weighted	5	-0.0622747	0.0778945	0.424016	0.962563	6.21519	0.183644	0.0461914	0.0358925	0.288425
Relative count	B cell	IgD- CD24- B cell %B cell	Multiple sclerosis severity	Wald ratio	1	-0.0596046	0.0752666	0.428412	0.962563	/	/	/	/	/	rs6073000	none
Absolute count	B cell	IgD- CD24- B cell Absolute Count	Multiple sclerosis severity	Inverse variance weighted	2	0.0601416	0.067924	0.375928	0.962563	0.0679345	0.794368	NA	NA	NA
Relative count	B cell	IgD+ CD24- B cell %B cell	Multiple sclerosis severity	Inverse variance weighted	2	0.138701	0.0651242	0.0331885	0.950615	0.35011	0.554051	NA	NA	NA
Absolute count	B cell	IgD+ CD24- B cell Absolute Count	Multiple sclerosis severity	Inverse variance weighted	2	-0.109611	0.0728366	0.132355	0.962563	0.380716	0.53722	NA	NA	NA
Relative count	B cell	CD24+ CD27+ B cell %B cell	Multiple sclerosis severity	MR Egger	4	-0.131329	0.0974214	0.310028
Relative count	B cell	CD24+ CD27+ B cell %B cell	Multiple sclerosis severity	Inverse variance weighted	4	-0.0381595	0.0484951	0.431356	0.962563	1.63732	0.650959	0.0222347	0.0201642	0.385108
Absolute count	B cell	CD24+ CD27+ B cell Absolute Count	Multiple sclerosis severity	MR Egger	3	-0.425248	0.938774	0.729226
Absolute count	B cell	CD24+ CD27+ B cell Absolute Count	Multiple sclerosis severity	Inverse variance weighted	3	0.00765533	0.0566772	0.892557	1	0.475336	0.788464	0.0638676	0.138248	0.724489
Relative count	B cell	CD20- B cell %B cell	Multiple sclerosis severity	/	/	/	/	/	1	/	/	/	/	/
Absolute count	B cell	IgD- CD38+ B cell Absolute Count	Multiple sclerosis severity	MR Egger	3	0.118504	0.0966102	0.435429
Absolute count	B cell	IgD- CD38+ B cell Absolute Count	Multiple sclerosis severity	Inverse variance weighted	3	0.0651788	0.0447648	0.145385	0.962563	1.99251	0.36926	-0.0144994	0.022005	0.629096
Absolute count	B cell	CD20- B cell Absolute Count	Multiple sclerosis severity	Inverse variance weighted	2	-0.0137483	0.0255477	0.59048	0.98078	0.397022	0.528632	NA	NA	NA	rs57641238;rs7773849	none;none
Relative count	B cell	CD20- CD38- B cell %B cell	Multiple sclerosis severity	Inverse variance weighted	2	-0.0215156	0.0698495	0.758061	1	1.87151	0.171302	NA	NA	NA	rs117308259;rs2339996	none;none
Absolute count	B cell	CD20- CD38- B cell Absolute Count	Multiple sclerosis severity	MR Egger	3	0.203159	0.346121	0.662099
Absolute count	B cell	CD20- CD38- B cell Absolute Count	Multiple sclerosis severity	Inverse variance weighted	3	0.00328792	0.0749732	0.96502	1	3.29458	0.192571	-0.0333357	0.0556983	0.656659
Relative count	B cell	IgD+ B cell %Lymphocyte	Multiple sclerosis severity	MR Egger	4	0.00749268	0.24063	0.977988
Relative count	B cell	IgD+ B cell %Lymphocyte	Multiple sclerosis severity	Inverse variance weighted	4	0.0578119	0.0491572	0.23957	0.962563	0.681782	0.87748	0.00940285	0.0440168	0.850642
Relative count	B cell	IgD- CD38+ B cell %lymphocyte	Multiple sclerosis severity	Inverse variance weighted	2	0.0152785	0.030352	0.614698	0.992169	0.297051	0.585737	NA	NA	NA	rs187459109;rs4785074	none;Illnesses of father: none of the above, group 1(UKBB)
Relative count	B cell	IgD- CD38dim B cell %lymphocyte	Multiple sclerosis severity	MR Egger	7	0.24834	0.104755	0.063899
Relative count	B cell	IgD- CD38dim B cell %lymphocyte	Multiple sclerosis severity	Inverse variance weighted	7	0.0781699	0.0466034	0.0934752	0.950615	11.0338	0.087336	-0.0311539	0.0177151	0.138973
Relative count	B cell	IgD- CD38- B cell %lymphocyte	Multiple sclerosis severity	MR Egger	6	-0.0881072	0.197494	0.678591
Relative count	B cell	IgD- CD38- B cell %lymphocyte	Multiple sclerosis severity	Inverse variance weighted	6	0.0504148	0.0430787	0.241882	0.962563	2.42887	0.787167	0.0200302	0.0278699	0.512069
Relative count	B cell	IgD- CD38dim B cell %B cell	Multiple sclerosis severity	MR Egger	3	0.150694	0.153872	0.506642
Relative count	B cell	IgD- CD38dim B cell %B cell	Multiple sclerosis severity	Inverse variance weighted	3	-0.0038463	0.0294354	0.896037	1	1.04946	0.591716	-0.0860887	0.0841332	0.492687
Relative count	B cell	IgD+ CD38+ B cell %lymphocyte	Multiple sclerosis severity	MR Egger	5	0.019289	0.233885	0.939466
Relative count	B cell	IgD+ CD38+ B cell %lymphocyte	Multiple sclerosis severity	Inverse variance weighted	5	-0.000949841	0.0574785	0.986815	1	6.01349	0.198143	-0.00315365	0.0349502	0.933789
Relative count	B cell	IgD+ CD38dim B cell %lymphocyte	Multiple sclerosis severity	MR Egger	7	0.00417222	0.0169186	0.815019
Relative count	B cell	IgD+ CD38dim B cell %lymphocyte	Multiple sclerosis severity	Inverse variance weighted	7	0.0098267	0.0150627	0.514152	0.965452	3.93248	0.685813	0.00449593	0.00612571	0.495935
Relative count	B cell	IgD+ CD38- B cell %lymphocyte	Multiple sclerosis severity	MR Egger	3	0.145547	0.16997	0.549179
Relative count	B cell	IgD+ CD38- B cell %lymphocyte	Multiple sclerosis severity	Inverse variance weighted	3	0.0500583	0.0713694	0.483055	0.965452	0.527618	0.76812	-0.0293222	0.0473693	0.647133
Relative count	B cell	Unswitched memory B cell %lymphocyte	Multiple sclerosis severity	MR Egger	5	-0.112513	0.163573	0.54096
Relative count	B cell	Unswitched memory B cell %lymphocyte	Multiple sclerosis severity	Inverse variance weighted	5	-0.000993646	0.0463968	0.982914	1	1.37584	0.848383	0.0198993	0.0279889	0.528393
Relative count	B cell	IgD- CD27- B cell %lymphocyte	Multiple sclerosis severity	MR Egger	4	-0.0326144	0.0918895	0.756576
Relative count	B cell	IgD- CD27- B cell %lymphocyte	Multiple sclerosis severity	Inverse variance weighted	4	0.0168354	0.0305329	0.58137	0.98078	0.409064	0.938364	0.0127283	0.0223083	0.625854
Relative count	B cell	Switched memory B cell %lymphocyte	Multiple sclerosis severity	MR Egger	6	0.166189	0.419179	0.712005
Relative count	B cell	Switched memory B cell %lymphocyte	Multiple sclerosis severity	Inverse variance weighted	6	0.0282114	0.0400183	0.480833	0.965452	5.77931	0.328289	-0.0221289	0.0668545	0.757258
Relative count	B cell	Plasma Blast-Plasma Cell %lymphocyte	Multiple sclerosis severity	Inverse variance weighted	2	0.00998945	0.0681528	0.883468	1	0.462429	0.496491	NA	NA	NA	rs12412378;rs4785074	none;Illnesses of father: none of the above, group 1(UKBB)
Relative count	B cell	Memory B cell %lymphocyte	Multiple sclerosis severity	MR Egger	6	0.015067	0.197098	0.942737
Relative count	B cell	Memory B cell %lymphocyte	Multiple sclerosis severity	Inverse variance weighted	6	0.0194959	0.0441182	0.65856	0.999034	2.35426	0.798265	0.00071499	0.0310115	0.98271
Relative count	B cell	Naive-mature B cell %lymphocyte	Multiple sclerosis severity	Inverse variance weighted	2	-0.0781402	0.0667185	0.241521	0.962563	0.684664	0.407985	NA	NA	NA	rs17056318;rs2395904	Lymphocyte count(27863252), Lymphocyte percentage of white cells(27863252), Monocyte percentage of white cells(27863252);Eosinophil count(27863252), Eosinophil percentage of granulocytes(27863252), Eosinophil percentage of white cells(27863252), Granulocyte count(27863252), Granulocyte percentage of myeloid white cells(27863252), Lymphocyte percentage of white cells(27863252), Monocyte count(2786…
Absolute count	B cell	IgD- CD38dim B cell Absolute Count	Multiple sclerosis severity	Inverse variance weighted	2	-0.0138924	0.154482	0.928344	1	3.69734	0.0544994	NA	NA	NA	rs77848220;rs7840395	none;Mean corpuscular volume(27863252), Mean platelet volume(27863252), Platelet count(27863252), Platelet distribution width(27863252), Plateletcrit(27863252), Arm fat-free mass left(UKBB), Arm fat-free mass right(UKBB), Arm predicted mass left(UKBB), Arm predicted mass right(UKBB), Basal metabolic rate(UKBB), Comparative height size at age 10(UKBB), Height(UKBB), Sitting height(UKBB), Trunk fat…
Relative count	B cell	IgD+ CD24+ B cell %lymphocyte	Multiple sclerosis severity	MR Egger	5	-0.122482	0.19015	0.56535
Relative count	B cell	IgD+ CD24+ B cell %lymphocyte	Multiple sclerosis severity	Inverse variance weighted	5	0.0438467	0.0523617	0.402378	0.962563	1.23049	0.873054	0.0288618	0.0317197	0.429959
Relative count	B cell	IgD- CD24- B cell %lymphocyte	Multiple sclerosis severity	/	/	/	/	/	1	/	/	/	/	/
Relative count	B cell	IgD+ CD24- B cell %lymphocyte	Multiple sclerosis severity	MR Egger	4	0.0842256	0.190246	0.701246
Relative count	B cell	IgD+ CD24- B cell %lymphocyte	Multiple sclerosis severity	Inverse variance weighted	4	0.037609	0.0463715	0.417344	0.962563	0.383539	0.943622	-0.00820054	0.0324576	0.824131
Relative count	B cell	CD24+ CD27+ B cell %lymphocyte	Multiple sclerosis severity	MR Egger	7	-0.128464	0.101657	0.262054
Relative count	B cell	CD24+ CD27+ B cell %lymphocyte	Multiple sclerosis severity	Inverse variance weighted	7	-0.0108984	0.0383534	0.77629	1	5.03479	0.539358	0.0222331	0.017804	0.267029
Relative count	B cell	CD20- B cell %lymphocyte	Multiple sclerosis severity	Wald ratio	1	-0.00944505	0.0259321	0.715692	1	/	/	/	/	/	rs7773849	none
Relative count	B cell	CD20- CD38- B cell %lymphocyte	Multiple sclerosis severity	MR Egger	4	0.0636146	0.0979009	0.582494
Relative count	B cell	CD20- CD38- B cell %lymphocyte	Multiple sclerosis severity	Inverse variance weighted	4	0.0137455	0.0462384	0.766257	1	3.37021	0.337989	-0.0124892	0.0207565	0.608496
Relative count	B cell	IgD- CD38- B cell %B cell	Multiple sclerosis severity	Inverse variance weighted	2	0.0841987	0.0772648	0.275827	0.962563	0.000276444	0.986734	NA	NA	NA	rs17405603;rs2450220	none;none
Absolute count	B cell	IgD- CD38- B cell Absolute Count	Multiple sclerosis severity	MR Egger	5	-0.0453007	0.0376312	0.314987
Absolute count	B cell	IgD- CD38- B cell Absolute Count	Multiple sclerosis severity	Inverse variance weighted	5	-0.0164607	0.0284065	0.562272	0.965452	4.06309	0.397535	0.0175158	0.0151435	0.331155
Relative count	B cell	IgD+ CD38+ B cell %B cell	Multiple sclerosis severity	MR Egger	4	0.0235927	0.0659325	0.754705
Relative count	B cell	IgD+ CD38+ B cell %B cell	Multiple sclerosis severity	Inverse variance weighted	4	0.00711252	0.0409356	0.862063	1	1.84121	0.606009	-0.00598766	0.0187785	0.780056
Absolute count	cDC	CD11c+ monocyte Absolute Count	Multiple sclerosis severity	Wald ratio	1	0.0456133	0.115614	0.693189	1	/	/	/	/	/	rs2404849	none
Relative count	cDC	CD11c+ monocyte %monocyte	Multiple sclerosis severity	MR Egger	4	-0.0194213	0.0691809	0.805292
Relative count	cDC	CD11c+ monocyte %monocyte	Multiple sclerosis severity	Inverse variance weighted	4	0.00875483	0.0356596	0.806061	1	0.602376	0.895888	0.00959903	0.0201963	0.681431
Absolute count	cDC	CD62L- monocyte Absolute Count	Multiple sclerosis severity	MR Egger	7	-0.0792579	0.0396373	0.101994
Absolute count	cDC	CD62L- monocyte Absolute Count	Multiple sclerosis severity	Inverse variance weighted	7	-0.0266719	0.0274177	0.330654	0.962563	8.10489	0.230519	0.0165259	0.00989782	0.155857
Relative count	cDC	CD62L- monocyte %monocyte	Multiple sclerosis severity	MR Egger	12	-0.102786	0.0581306	0.107468
Relative count	cDC	CD62L- monocyte %monocyte	Multiple sclerosis severity	Inverse variance weighted	12	0.0136712	0.0212012	0.519036	0.965452	11.386	0.411519	0.0279342	0.0130169	0.0574507
Absolute count	cDC	CD11c+ CD62L- monocyte Absolute Count	Multiple sclerosis severity	MR Egger	3	-0.350461	0.223565	0.361494
Absolute count	cDC	CD11c+ CD62L- monocyte Absolute Count	Multiple sclerosis severity	Inverse variance weighted	3	-0.00155986	0.0775017	0.983942	1	3.38649	0.183921	0.0707421	0.0436911	0.352222
Relative count	cDC	CD11c+ CD62L- monocyte %monocyte	Multiple sclerosis severity	MR Egger	4	0.0305872	0.100778	0.790163
Relative count	cDC	CD11c+ CD62L- monocyte %monocyte	Multiple sclerosis severity	Inverse variance weighted	4	0.0318394	0.0393257	0.418152	0.962563	2.4226	0.489442	0.000336586	0.0244647	0.990272
Absolute count	cDC	CD62L- HLA DR++ monocyte Absolute Count	Multiple sclerosis severity	Inverse variance weighted	2	-0.00443443	0.0693026	0.948981	1	0.442576	0.505882	NA	NA	NA	rs117545845;rs938447	none;Monocyte count(27863252), Monocyte percentage of white cells(27863252)
Relative count	cDC	CD62L- HLA DR++ monocyte %monocyte	Multiple sclerosis severity	/	/	/	/	/	1	/	/	/	/	/
Absolute count	cDC	CD11c+ HLA DR++ monocyte Absolute Count	Multiple sclerosis severity	Wald ratio	1	0.0572725	0.0796244	0.471966	0.962563	/	/	/	/	/	rs2587473	none
Relative count	cDC	CD11c+ HLA DR++ monocyte %monocyte	Multiple sclerosis severity	MR Egger	3	0.0234403	0.0759929	0.809527
Relative count	cDC	CD11c+ HLA DR++ monocyte %monocyte	Multiple sclerosis severity	Inverse variance weighted	3	-0.0121444	0.0425898	0.775532	1	1.32324	0.516015	-0.0110478	0.0195287	0.672248
Absolute count	cDC	Myeloid Dendritic Cell Absolute Count	Multiple sclerosis severity	MR Egger	11	-0.0314024	0.0359446	0.405025
Absolute count	cDC	Myeloid Dendritic Cell Absolute Count	Multiple sclerosis severity	Inverse variance weighted	11	-0.00605161	0.0196028	0.757542	1	9.65153	0.471579	0.0079127	0.00940404	0.421909
Relative count	cDC	Myeloid Dendritic Cell %Dendritic Cell	Multiple sclerosis severity	MR Egger	13	-0.0224838	0.0362201	0.547408
Relative count	cDC	Myeloid Dendritic Cell %Dendritic Cell	Multiple sclerosis severity	Inverse variance weighted	13	-0.0307975	0.0192915	0.110394	0.950615	7.50246	0.822704	-0.00246462	0.00908776	0.791258
Absolute count	cDC	Plasmacytoid Dendritic Cell Absolute Count	Multiple sclerosis severity	MR Egger	4	-0.0359384	0.0682302	0.650973
Absolute count	cDC	Plasmacytoid Dendritic Cell Absolute Count	Multiple sclerosis severity	Inverse variance weighted	4	-0.0429442	0.0391386	0.27254	0.962563	6.15907	0.104122	-0.00286418	0.0199493	0.898998
Absolute count	cDC	Dendritic Cell Absolute Count	Multiple sclerosis severity	MR Egger	10	-0.046486	0.0390246	0.267716
Absolute count	cDC	Dendritic Cell Absolute Count	Multiple sclerosis severity	Inverse variance weighted	10	0.00475454	0.0212224	0.822731	1	8.5481	0.479988	0.0156171	0.00998143	0.156303
Absolute count	cDC	CD62L- Dendritic Cell Absolute Count	Multiple sclerosis severity	MR Egger	13	0.00670935	0.037964	0.862933
Absolute count	cDC	CD62L- Dendritic Cell Absolute Count	Multiple sclerosis severity	Inverse variance weighted	13	-0.0122592	0.0208087	0.555769	0.965452	19.6508	0.073986	-0.00690705	0.0114229	0.557668
Relative count	cDC	CD62L- Dendritic Cell %Dendritic Cell	Multiple sclerosis severity	MR Egger	15	-0.0210065	0.0343348	0.551212
Relative count	cDC	CD62L- Dendritic Cell %Dendritic Cell	Multiple sclerosis severity	Inverse variance weighted	15	-0.0077344	0.017742	0.662883	0.999034	17.2016	0.245594	0.00474915	0.0104032	0.655557
Absolute count	cDC	CD86+ myeloid Dendritic Cell Absolute Count	Multiple sclerosis severity	MR Egger	16	-0.0227552	0.0274548	0.42111
Absolute count	cDC	CD86+ myeloid Dendritic Cell Absolute Count	Multiple sclerosis severity	Inverse variance weighted	16	-0.0185718	0.0156244	0.234582	0.962563	15.4971	0.416237	0.00147778	0.00784233	0.853239
Relative count	cDC	CD86+ myeloid Dendritic Cell %Dendritic Cell	Multiple sclerosis severity	MR Egger	16	-0.0332154	0.0289559	0.270565
Relative count	cDC	CD86+ myeloid Dendritic Cell %Dendritic Cell	Multiple sclerosis severity	Inverse variance weighted	16	-0.0134104	0.0160211	0.402564	0.962563	12.1741	0.665806	0.00927043	0.0112902	0.425348
Absolute count	cDC	CD86+ plasmacytoid Dendritic Cell Absolute Count	Multiple sclerosis severity	MR Egger	3	-0.0647053	0.195773	0.796785
Absolute count	cDC	CD86+ plasmacytoid Dendritic Cell Absolute Count	Multiple sclerosis severity	Inverse variance weighted	3	0.0152634	0.0656991	0.816287	1	4.08685	0.129584	0.0224925	0.0496531	0.72922
Relative count	cDC	CD86+ plasmacytoid Dendritic Cell %Dendritic Cell	Multiple sclerosis severity	MR Egger	6	0.115598	0.0860489	0.250296
Relative count	cDC	CD86+ plasmacytoid Dendritic Cell %Dendritic Cell	Multiple sclerosis severity	Inverse variance weighted	6	0.0127708	0.0487861	0.793498	1	7.92568	0.160379	-0.0233093	0.0166675	0.23452
Absolute count	cDC	CD62L- myeloid Dendritic Cell Absolute Count	Multiple sclerosis severity	MR Egger	15	-0.01098	0.0303855	0.723639
Absolute count	cDC	CD62L- myeloid Dendritic Cell Absolute Count	Multiple sclerosis severity	Inverse variance weighted	15	-0.00381096	0.0163558	0.815759	1	16.5359	0.281755	0.00277373	0.00976479	0.780843
Relative count	cDC	CD62L- myeloid Dendritic Cell %Dendritic Cell	Multiple sclerosis severity	MR Egger	22	-0.0165003	0.0260915	0.534289
Relative count	cDC	CD62L- myeloid Dendritic Cell %Dendritic Cell	Multiple sclerosis severity	Inverse variance weighted	22	-0.00901722	0.0139857	0.519091	0.965452	17.6679	0.669914	0.00266754	0.00785196	0.737602
Absolute count	cDC	CD62L- plasmacytoid Dendritic Cell Absolute Count	Multiple sclerosis severity	MR Egger	5	-0.1284	0.130058	0.396307
Absolute count	cDC	CD62L- plasmacytoid Dendritic Cell Absolute Count	Multiple sclerosis severity	Inverse variance weighted	5	-0.0129201	0.0458664	0.778182	1	8.34911	0.0795953	0.029305	0.0308296	0.411961
Relative count	cDC	CD62L- plasmacytoid Dendritic Cell %Dendritic Cell	Multiple sclerosis severity	MR Egger	4	1.59454	0.648628	0.133196
Relative count	cDC	CD62L- plasmacytoid Dendritic Cell %Dendritic Cell	Multiple sclerosis severity	Inverse variance weighted	4	-0.00501412	0.0505309	0.920957	1	7.35189	0.0614888	-0.477564	0.193415	0.132255
Absolute count	cDC	CD62L- CD86+ myeloid Dendritic Cell Absolute Count	Multiple sclerosis severity	MR Egger	14	-0.0378055	0.0265368	0.179745
Absolute count	cDC	CD62L- CD86+ myeloid Dendritic Cell Absolute Count	Multiple sclerosis severity	Inverse variance weighted	14	0.00170408	0.0147927	0.908289	1	14.5114	0.338842	0.0182905	0.0104359	0.105146
Relative count	cDC	CD62L- CD86+ myeloid Dendritic Cell %Dendritic Cell	Multiple sclerosis severity	MR Egger	19	-0.0374804	0.0243811	0.142629
Relative count	cDC	CD62L- CD86+ myeloid Dendritic Cell %Dendritic Cell	Multiple sclerosis severity	Inverse variance weighted	19	-0.00835989	0.0140491	0.55181	0.965452	18.7558	0.407004	0.014411	0.00995931	0.166089
Relative count	cDC	Plasmacytoid Dendritic Cell %Dendritic Cell	Multiple sclerosis severity	MR Egger	9	0.062889	0.0408401	0.167484
Relative count	cDC	Plasmacytoid Dendritic Cell %Dendritic Cell	Multiple sclerosis severity	Inverse variance weighted	9	0.0226806	0.0220521	0.303714	0.962563	8.33679	0.401282	-0.0113704	0.00980113	0.284039
Relative count	TBNK	HLA DR++ monocyte %monocyte	Multiple sclerosis severity	MR Egger	6	0.202419	0.125534	0.182154
Relative count	TBNK	HLA DR++ monocyte %monocyte	Multiple sclerosis severity	Inverse variance weighted	6	0.0171883	0.034378	0.617089	0.992169	4.02358	0.546025	-0.0443982	0.028939	0.199766
Relative count	TBNK	HLA DR++ monocyte %leukocyte	Multiple sclerosis severity	MR Egger	4	0.179709	0.154708	0.365284
Relative count	TBNK	HLA DR++ monocyte %leukocyte	Multiple sclerosis severity	Inverse variance weighted	4	0.0752857	0.04283	0.0787848	0.950615	1.27935	0.734041	-0.0213986	0.0304639	0.55516
Absolute count	TBNK	HLA DR++ monocyte Absolute Count	Multiple sclerosis severity	MR Egger	3	0.175768	0.187789	0.521042
Absolute count	TBNK	HLA DR++ monocyte Absolute Count	Multiple sclerosis severity	Inverse variance weighted	3	0.125091	0.0615329	0.0420608	0.950615	1.32734	0.514957	-0.0127805	0.0441363	0.820563
Relative count	Treg	CD4 regulatory T cell %CD4+ T cell	Multiple sclerosis severity	MR Egger	6	-0.0952351	0.171281	0.607833
Relative count	Treg	CD4 regulatory T cell %CD4+ T cell	Multiple sclerosis severity	Inverse variance weighted	6	-0.0584272	0.0353523	0.0983892	0.950615	3.11512	0.682242	0.00724617	0.0329931	0.836915
Relative count	Treg	CD4 regulatory T cell %T cell	Multiple sclerosis severity	MR Egger	4	0.100086	0.141882	0.553642
Relative count	Treg	CD4 regulatory T cell %T cell	Multiple sclerosis severity	Inverse variance weighted	4	-0.0638365	0.0397943	0.108679	0.950615	2.03138	0.56592	-0.0411333	0.0341736	0.35186
Absolute count	Treg	Resting CD4 regulatory T cell Absolute Count	Multiple sclerosis severity	MR Egger	15	-0.0264451	0.0317287	0.419627
Absolute count	Treg	Resting CD4 regulatory T cell Absolute Count	Multiple sclerosis severity	Inverse variance weighted	15	-0.0446618	0.0196117	0.0227678	0.950615	15.6991	0.332096	-0.0073939	0.0100178	0.47358
Relative count	Treg	Resting CD4 regulatory T cell %CD4 regulatory T cell	Multiple sclerosis severity	MR Egger	26	-0.00372479	0.0126942	0.771719
Relative count	Treg	Resting CD4 regulatory T cell %CD4 regulatory T cell	Multiple sclerosis severity	Inverse variance weighted	26	-0.0185854	0.00929359	0.0455216	0.950615	21.2186	0.68036	-0.0117936	0.00686243	0.0985676
Relative count	Treg	Resting CD4 regulatory T cell %CD4+ T cell	Multiple sclerosis severity	MR Egger	18	-0.00845106	0.016538	0.616324
Relative count	Treg	Resting CD4 regulatory T cell %CD4+ T cell	Multiple sclerosis severity	Inverse variance weighted	18	-0.0183842	0.0113144	0.104194	0.950615	15.0757	0.590026	-0.00699432	0.00849324	0.422321
Absolute count	Treg	CD39+ resting CD4 regulatory T cell Absolute Count	Multiple sclerosis severity	MR Egger	38	-0.00317252	0.01642	0.84788
Absolute count	Treg	CD39+ resting CD4 regulatory T cell Absolute Count	Multiple sclerosis severity	Inverse variance weighted	38	-0.00660672	0.00963296	0.492811	0.965452	37.5753	0.442739	-0.0015169	0.00583357	0.796323
Relative count	Treg	CD39+ resting CD4 regulatory T cell %resting CD4 regulatory T cell	Multiple sclerosis severity	MR Egger	44	-0.00798244	0.0150132	0.597738
Relative count	Treg	CD39+ resting CD4 regulatory T cell %resting CD4 regulatory T cell	Multiple sclerosis severity	Inverse variance weighted	44	0.000384735	0.00825165	0.962812	1	40.0237	0.601132	0.00403397	0.0060468	0.508341
Relative count	Treg	CD39+ resting CD4 regulatory T cell %CD4 regulatory T cell	Multiple sclerosis severity	MR Egger	46	-0.0142126	0.0108475	0.196924
Relative count	Treg	CD39+ resting CD4 regulatory T cell %CD4 regulatory T cell	Multiple sclerosis severity	Inverse variance weighted	46	-0.00769037	0.00720208	0.285612	0.962563	46.9352	0.393105	0.00358901	0.00444987	0.424268
Absolute count	Treg	Activated CD4 regulatory T cell Absolute Count	Multiple sclerosis severity	Inverse variance weighted	2	0.0390599	0.0511608	0.445182	0.962563	4.17505	0.0410234	NA	NA	NA	rs113435341;rs138915779	Age-related macular degeneration(26691988), Cause of death: subarachnoid haemorrhage from intracranial artery, unspecified(UKBB);none
Relative count	Treg	Activated CD4 regulatory T cell %CD4 regulatory T cell	Multiple sclerosis severity	MR Egger	5	-0.00107278	0.0268522	0.970642
Relative count	Treg	Activated CD4 regulatory T cell %CD4 regulatory T cell	Multiple sclerosis severity	Inverse variance weighted	5	0.0215153	0.020586	0.295956	0.962563	3.57016	0.467291	0.0194363	0.0148355	0.28144
Relative count	Treg	Activated CD4 regulatory T cell %CD4+ T cell	Multiple sclerosis severity	MR Egger	4	-0.0121094	0.0348428	0.76135
Relative count	Treg	Activated CD4 regulatory T cell %CD4+ T cell	Multiple sclerosis severity	Inverse variance weighted	4	-0.028357	0.0246984	0.250916	0.962563	1.62863	0.652916	-0.00972687	0.0147132	0.576519
Absolute count	Treg	CD39+ activated CD4 regulatory T cell Absolute Count	Multiple sclerosis severity	MR Egger	37	-0.00806195	0.0161539	0.620852
Absolute count	Treg	CD39+ activated CD4 regulatory T cell Absolute Count	Multiple sclerosis severity	Inverse variance weighted	37	-0.00686418	0.00885263	0.438114	0.962563	28.7424	0.799715	0.000481993	0.00543739	0.92987
Relative count	Treg	CD39+ activated CD4 regulatory T cell %activated CD4 regulatory T cell	Multiple sclerosis severity	Wald ratio	1	0.0761647	0.120225	0.526394	0.965452	/	/	/	/	/	rs2171655	Other erythematous conditions(UKBB)
Relative count	Treg	CD39+ activated CD4 regulatory T cell %CD4 regulatory T cell	Multiple sclerosis severity	MR Egger	38	-0.00490346	0.0162427	0.764476
Relative count	Treg	CD39+ activated CD4 regulatory T cell %CD4 regulatory T cell	Multiple sclerosis severity	Inverse variance weighted	38	-0.00988251	0.00843124	0.241145	0.962563	22.7879	0.967747	-0.00218884	0.00610316	0.721959
Absolute count	Treg	Secreting CD4 regulatory T cell Absolute Count	Multiple sclerosis severity	MR Egger	5	0.065758	0.0368284	0.17216
Absolute count	Treg	Secreting CD4 regulatory T cell Absolute Count	Multiple sclerosis severity	Inverse variance weighted	5	0.0304974	0.0217026	0.15995	0.962563	8.62269	0.0712543	-0.0431498	0.037177	0.32975
Relative count	Treg	Secreting CD4 regulatory T cell %CD4 regulatory T cell	Multiple sclerosis severity	MR Egger	20	0.0211145	0.0128669	0.118157
Relative count	Treg	Secreting CD4 regulatory T cell %CD4 regulatory T cell	Multiple sclerosis severity	Inverse variance weighted	20	0.0171023	0.00925001	0.0644729	0.950615	13.7883	0.795891	-0.00347919	0.00775583	0.659081
Relative count	Treg	Secreting CD4 regulatory T cell %CD4+ T cell	Multiple sclerosis severity	MR Egger	13	0.0167116	0.0167257	0.339191
Relative count	Treg	Secreting CD4 regulatory T cell %CD4+ T cell	Multiple sclerosis severity	Inverse variance weighted	13	0.00818949	0.0129033	0.525634	0.965452	20.9518	0.0510909	-0.0085315	0.0104295	0.430711
Absolute count	Treg	CD39+ secreting CD4 regulatory T cell Absolute Count	Multiple sclerosis severity	MR Egger	36	-0.00372862	0.0146304	0.80037
Absolute count	Treg	CD39+ secreting CD4 regulatory T cell Absolute Count	Multiple sclerosis severity	Inverse variance weighted	36	-0.00119365	0.00811839	0.883108	1	27.0654	0.828921	0.00113357	0.00544263	0.836256
Relative count	Treg	CD39+ secreting CD4 regulatory T cell %secreting CD4 regulatory T cell	Multiple sclerosis severity	MR Egger	43	0.012724	0.0232226	0.58672
Relative count	Treg	CD39+ secreting CD4 regulatory T cell %secreting CD4 regulatory T cell	Multiple sclerosis severity	Inverse variance weighted	43	0.00832257	0.0101251	0.411092	0.962563	32.4085	0.856457	-0.00144292	0.0068513	0.834238
Relative count	Treg	CD39+ secreting CD4 regulatory T cell %CD4 regulatory T cell	Multiple sclerosis severity	MR Egger	40	0.00337699	0.0177669	0.850265
Relative count	Treg	CD39+ secreting CD4 regulatory T cell %CD4 regulatory T cell	Multiple sclerosis severity	Inverse variance weighted	40	0.00570926	0.00947137	0.546647	0.965452	33.3484	0.724819	0.000940051	0.00605879	0.87752
Absolute count	Treg	Activated & resting CD4 regulatory T cell Absolute Count	Multiple sclerosis severity	MR Egger	7	-0.181677	0.095278	0.114855
Absolute count	Treg	Activated & resting CD4 regulatory T cell Absolute Count	Multiple sclerosis severity	Inverse variance weighted	7	-0.0590778	0.0337199	0.0797708	0.950615	4.48286	0.611626	0.0263659	0.0191641	0.227317
Relative count	Treg	Activated & resting CD4 regulatory T cell %CD4 regulatory T cell	Multiple sclerosis severity	MR Egger	21	-0.0208528	0.0126612	0.116001
Relative count	Treg	Activated & resting CD4 regulatory T cell %CD4 regulatory T cell	Multiple sclerosis severity	Inverse variance weighted	21	-0.0159102	0.00910592	0.0805963	0.950615	15.8613	0.72519	0.00432822	0.00770356	0.580788
Relative count	Treg	Activated & resting CD4 regulatory T cell %CD4+ T cell	Multiple sclerosis severity	MR Egger	7	-0.0332215	0.0253122	0.246377
Relative count	Treg	Activated & resting CD4 regulatory T cell %CD4+ T cell	Multiple sclerosis severity	Inverse variance weighted	7	-0.0169723	0.0185168	0.359359	0.962563	2.05833	0.914257	0.00875759	0.00930124	0.389652
Absolute count	Treg	Activated & secreting CD4 regulatory T cell Absolute Count	Multiple sclerosis severity	MR Egger	6	0.0590312	0.0387787	0.202602
Absolute count	Treg	Activated & secreting CD4 regulatory T cell Absolute Count	Multiple sclerosis severity	Inverse variance weighted	6	0.0216141	0.0218691	0.322986	0.962563	12.1127	0.0332754	-0.0450219	0.0390805	0.313476
Relative count	Treg	Activated & secreting CD4 regulatory T cell %CD4 regulatory T cell	Multiple sclerosis severity	MR Egger	26	0.0163832	0.0113975	0.163504
Relative count	Treg	Activated & secreting CD4 regulatory T cell %CD4 regulatory T cell	Multiple sclerosis severity	Inverse variance weighted	26	0.0207867	0.0085556	0.0151156	0.950615	23.0784	0.572985	0.00358643	0.00613314	0.564166
Relative count	Treg	Activated & secreting CD4 regulatory T cell %CD4+ T cell	Multiple sclerosis severity	MR Egger	13	0.0211675	0.0169015	0.236395
Relative count	Treg	Activated & secreting CD4 regulatory T cell %CD4+ T cell	Multiple sclerosis severity	Inverse variance weighted	13	0.00500644	0.013985	0.720354	1	22.5077	0.032208	-0.0172308	0.0111893	0.151835
Absolute count	Treg	CD25++ CD4+ T cell Absolute Count	Multiple sclerosis severity	Inverse variance weighted	2	-0.0105292	0.0833568	0.899482	1	4.50015	0.0338919	NA	NA	NA	rs149951966;rs61839660	none;Lymphocyte count(27863252), Lymphocyte percentage of white cells(27863252), Allergic disease(29083406), Type 1 diabetes(22293688), Allergic,disease asthma hay fever or eczema(29083406), Crohns disease(28067908), Lymphocyte percentage of white cells(27863252), Type 1 diabetes(22293688), Doctor diagnosed hayfever or allergic rhinitis(UKBB), Hayfever, allergic rhinitis or eczema(UKBB), No blood…
Relative count	Treg	CD25++ CD4+ T cell %CD4+ T cell	Multiple sclerosis severity	MR Egger	4	-0.0904509	0.14569	0.598026
Relative count	Treg	CD25++ CD4+ T cell %CD4+ T cell	Multiple sclerosis severity	Inverse variance weighted	4	-0.0124371	0.0290973	0.669064	0.999034	3.25826	0.353495	0.0394247	0.0716865	0.637561
Relative count	Treg	CD25++ CD4+ T cell %T cell	Multiple sclerosis severity	MR Egger	3	0.0507136	0.0408039	0.431333
Relative count	Treg	CD25++ CD4+ T cell %T cell	Multiple sclerosis severity	Inverse variance weighted	3	-0.000690529	0.0295013	0.981326	1	2.90356	0.234153	-0.0462371	0.0293605	0.360172
Absolute count	Treg	CD25++ CD45RA+ CD4 not regulatory T cell Absolute Count	Multiple sclerosis severity	MR Egger	8	-0.0514212	0.0217708	0.0561357
Absolute count	Treg	CD25++ CD45RA+ CD4 not regulatory T cell Absolute Count	Multiple sclerosis severity	Inverse variance weighted	8	-0.0251428	0.0156881	0.109008	0.950615	6.88354	0.441106	0.0184874	0.0106195	0.132347
Relative count	Treg	CD25++ CD45RA+ CD4 not regulatory T cell %CD4+ T cell	Multiple sclerosis severity	MR Egger	17	-0.028353	0.0122858	0.0356824
Relative count	Treg	CD25++ CD45RA+ CD4 not regulatory T cell %CD4+ T cell	Multiple sclerosis severity	Inverse variance weighted	17	-0.00932413	0.0100528	0.35366		17.1236	0.377641	0.0164889	0.00651403	0.0230358
Relative count	Treg	CD25++ CD45RA+ CD4 not regulatory T cell %CD4+ T cell	Multiple sclerosis severity	MR-PRESSO	17	-0.00932413	0.0100528	0.367441	0.962563
Relative count	Treg	CD25++ CD45RA+ CD4 not regulatory T cell %T cell	Multiple sclerosis severity	MR Egger	11	-0.0312389	0.0134346	0.0450953
Relative count	Treg	CD25++ CD45RA+ CD4 not regulatory T cell %T cell	Multiple sclerosis severity	Inverse variance weighted	11	-0.0189346	0.0105064	0.0715145	0.950615	9.31541	0.502455	0.0133856	0.0091085	0.175748
Absolute count	Treg	CD25++ CD45RA- CD4 not regulatory T cell Absolute Count	Multiple sclerosis severity	MR Egger	5	0.098811	0.0523442	0.155505
Absolute count	Treg	CD25++ CD45RA- CD4 not regulatory T cell Absolute Count	Multiple sclerosis severity	Inverse variance weighted	5	0.0274268	0.0263128	0.297254	0.962563	8.93265	0.0628051	-0.0663495	0.0437662	0.226778
Relative count	Treg	CD25++ CD45RA- CD4 not regulatory T cell %CD4+ T cell	Multiple sclerosis severity	MR Egger	5	8.87e-05	0.0649511	0.998996
Relative count	Treg	CD25++ CD45RA- CD4 not regulatory T cell %CD4+ T cell	Multiple sclerosis severity	Inverse variance weighted	5	0.0170474	0.0283924	0.548226	0.965452	9.47162	0.0503336	0.0146348	0.048628	0.783103
Relative count	Treg	CD25++ CD45RA- CD4 not regulatory T cell %T cell	Multiple sclerosis severity	MR Egger	3	0.133975	0.0505882	0.229848
Relative count	Treg	CD25++ CD45RA- CD4 not regulatory T cell %T cell	Multiple sclerosis severity	Inverse variance weighted	3	0.0235178	0.0303271	0.438062	0.962563	5.5077	0.0636822	-0.105207	0.04493	0.256949
Absolute count	Treg	CD4 regulatory T cell Absolute Count	Multiple sclerosis severity	Inverse variance weighted	2	0.0862072	0.0714272	0.227461	0.962563	1.18141	0.277069	NA	NA	NA	rs149951966;rs17717645	none;none
Absolute count	Myeloid cell	Hematopoietic Stem Cell Absolute Count	Multiple sclerosis severity	MR Egger	4	-0.0300373	0.0332931	0.462168
Absolute count	Myeloid cell	Hematopoietic Stem Cell Absolute Count	Multiple sclerosis severity	Inverse variance weighted	4	-0.0359484	0.0207211	0.0827647	0.950615	2.9378	0.401315	-0.00427577	0.0161596	0.816093
Absolute count	Myeloid cell	Immature Myeloid-Derived Suppressor Cells Absolute Count	Multiple sclerosis severity	MR Egger	5	-0.0906309	0.0986197	0.425872
Absolute count	Myeloid cell	Immature Myeloid-Derived Suppressor Cells Absolute Count	Multiple sclerosis severity	Inverse variance weighted	5	-0.00259628	0.0225272	0.908246	1	0.978126	0.913095	0.0315203	0.0343767	0.426806
Relative count	Myeloid cell	Immature Myeloid-Derived Suppressor Cells %CD33dim HLA DR- CD66b-	Multiple sclerosis severity	Inverse variance weighted	2	-0.0364655	0.0327363	0.265315	0.962563	0.733187	0.391852	NA	NA	NA	rs2455069;rs72923436	Platelet count(27863252), Plateletcrit(27863252);Impedance of arm left(UKBB), Impedance of arm right(UKBB), Impedance of whole body(UKBB)
Absolute count	Myeloid cell	CD33+ HLA DR+ Absolute Count	Multiple sclerosis severity	MR Egger	5	0.0115513	0.0964333	0.912225
Absolute count	Myeloid cell	CD33+ HLA DR+ Absolute Count	Multiple sclerosis severity	Inverse variance weighted	5	0.0164238	0.0266825	0.538207	0.965452	1.10254	0.89387	0.00149513	0.0284355	0.961372
Absolute count	Myeloid cell	CD33+ HLA DR+ CD14- Absolute Count	Multiple sclerosis severity	MR Egger	4	-0.0360795	0.116338	0.785798
Absolute count	Myeloid cell	CD33+ HLA DR+ CD14- Absolute Count	Multiple sclerosis severity	Inverse variance weighted	4	0.0207075	0.0286876	0.470401	0.962563	1.62609	0.653489	0.019469	0.038654	0.664493
Relative count	Myeloid cell	CD33+ HLA DR+ CD14- %CD33+ HLA DR+	Multiple sclerosis severity	MR Egger	5	-0.0271099	0.146001	0.864538
Relative count	Myeloid cell	CD33+ HLA DR+ CD14- %CD33+ HLA DR+	Multiple sclerosis severity	Inverse variance weighted	5	-0.00501066	0.0265382	0.850242	1	2.68592	0.611681	0.0065537	0.0425764	0.887438
Absolute count	Myeloid cell	CD33+ HLA DR+ CD14dim Absolute Count	Multiple sclerosis severity	MR Egger	7	0.0669126	0.0555879	0.28257
Absolute count	Myeloid cell	CD33+ HLA DR+ CD14dim Absolute Count	Multiple sclerosis severity	Inverse variance weighted	7	0.0370454	0.0223218	0.0969946	0.950615	2.48658	0.869967	-0.0102728	0.0175102	0.582908
Relative count	Myeloid cell	CD33+ HLA DR+ CD14dim %CD33+ HLA DR+	Multiple sclerosis severity	MR Egger	5	-0.0655793	0.0370649	0.174988
Relative count	Myeloid cell	CD33+ HLA DR+ CD14dim %CD33+ HLA DR+	Multiple sclerosis severity	Inverse variance weighted	5	-0.0336973	0.0281801	0.231781	0.962563	7.02557	0.134543	0.0163099	0.013246	0.305933
Absolute count	Myeloid cell	CD33- HLA DR- Absolute Count	Multiple sclerosis severity	MR Egger	3	0.0629986	0.0908	0.613849
Absolute count	Myeloid cell	CD33- HLA DR- Absolute Count	Multiple sclerosis severity	Inverse variance weighted	3	0.0267475	0.0347067	0.440901	0.962563	0.234305	0.88945	-0.011103	0.0256986	0.74037
Absolute count	Myeloid cell	CD33- HLA DR+ Absolute Count	Multiple sclerosis severity	MR Egger	4	0.0275874	0.276452	0.929612
Absolute count	Myeloid cell	CD33- HLA DR+ Absolute Count	Multiple sclerosis severity	Inverse variance weighted	4	0.0479406	0.0340391	0.159013	0.962563	0.44238	0.931355	0.00485443	0.0654346	0.947614
Absolute count	Myeloid cell	Granulocytic Myeloid-Derived Suppressor Cells Absolute Count	Multiple sclerosis severity	MR Egger	3	-0.0256671	0.0288834	0.537491
Absolute count	Myeloid cell	Granulocytic Myeloid-Derived Suppressor Cells Absolute Count	Multiple sclerosis severity	Inverse variance weighted	3	-0.00246231	0.0209422	0.906403	1	1.39882	0.496879	0.016217	0.0139015	0.451153
Absolute count	Myeloid cell	CD33dim HLA DR+ CD11b+ Absolute Count	Multiple sclerosis severity	MR Egger	7	0.0114202	0.0805421	0.892781
Absolute count	Myeloid cell	CD33dim HLA DR+ CD11b+ Absolute Count	Multiple sclerosis severity	Inverse variance weighted	7	0.00871749	0.0256522	0.733981	1	0.978018	0.986432	-0.000685544	0.0193656	0.973131
Relative count	Myeloid cell	CD33dim HLA DR+ CD11b+ %CD33dim HLA DR+	Multiple sclerosis severity	MR Egger	5	0.0137664	0.0387839	0.746113
Relative count	Myeloid cell	CD33dim HLA DR+ CD11b+ %CD33dim HLA DR+	Multiple sclerosis severity	Inverse variance weighted	5	0.012497	0.0159147	0.432308	0.962563	0.192708	0.995646	-0.000512204	0.0142712	0.973624
Absolute count	Myeloid cell	CD33dim HLA DR+ CD11b- Absolute Count	Multiple sclerosis severity	MR Egger	4	0.0669382	0.0733169	0.457621
Absolute count	Myeloid cell	CD33dim HLA DR+ CD11b- Absolute Count	Multiple sclerosis severity	Inverse variance weighted	4	-0.002677	0.0286808	0.925635	1	2.417	0.490477	-0.0183887	0.0178232	0.41063
Relative count	Myeloid cell	CD33dim HLA DR+ CD11b- %CD33dim HLA DR+	Multiple sclerosis severity	MR Egger	4	-0.0148908	0.0511649	0.798431
Relative count	Myeloid cell	CD33dim HLA DR+ CD11b- %CD33dim HLA DR+	Multiple sclerosis severity	Inverse variance weighted	4	-0.0125411	0.0164262	0.445177	0.962563	0.193359	0.978654	0.0010281	0.021202	0.965732
Absolute count	Myeloid cell	CD66b++ myeloid cell Absolute Count	Multiple sclerosis severity	Inverse variance weighted	2	0.111372	0.0484414	0.021499	0.950615	0.0897296	0.764521	NA	NA	NA	rs1899009;rs2070901	none;Allergic disease(29083406), Aggressive periodontitis(28449029), Allergic disease asthma hay fever or eczema(29083406), Asthma(UKBB)Hayfever, allergic rhinitis or eczema(UKBB), Mouth or teeth dental problems: dentures(UKBB)No blood clot, bronchitis, emphysema, asthma, rhinitis, eczema or allergy diagnosed by doctor(UKBB), Self-reported asthma(UKBB), Self-reported hayfever or allergic rhinitis…
Absolute count	Myeloid cell	Monocytic Myeloid-Derived Suppressor Cells Absolute Count	Multiple sclerosis severity	MR Egger	8	0.0553433	0.0801549	0.515714
Absolute count	Myeloid cell	Monocytic Myeloid-Derived Suppressor Cells Absolute Count	Multiple sclerosis severity	Inverse variance weighted	8	-0.034546	0.0270637	0.201789	0.962563	12.6299	0.0816571	-0.027208	0.0229178	0.280016
Absolute count	Myeloid cell	CD33dim HLA DR- Absolute Count	Multiple sclerosis severity	MR Egger	9	0.0118659	0.0191273	0.554669
Absolute count	Myeloid cell	CD33dim HLA DR- Absolute Count	Multiple sclerosis severity	Inverse variance weighted	9	0.0113124	0.0138305	0.413395	0.962563	14.1181	0.0787379	-0.000489917	0.0107432	0.964901
Absolute count	Myeloid cell	Basophil Absolute Count	Multiple sclerosis severity	MR Egger	13	0.00739929	0.0153994	0.640292
Absolute count	Myeloid cell	Basophil Absolute Count	Multiple sclerosis severity	Inverse variance weighted	13	0.0128534	0.0112634	0.253801	0.962563	14.6354	0.261981	0.004679	0.00867742	0.600481
Relative count	Myeloid cell	Basophil %CD33dim HLA DR- CD66b-	Multiple sclerosis severity	MR Egger	7	0.0518479	0.0437216	0.288953
Relative count	Myeloid cell	Basophil %CD33dim HLA DR- CD66b-	Multiple sclerosis severity	Inverse variance weighted	7	-5.33e-05	0.0182362	0.997668	1	3.87492	0.693599	-0.0221082	0.0169266	0.248367
Absolute count	Maturation stages of T cell	CD45RA- CD4+ T cell Absolute Count	Multiple sclerosis severity	MR Egger	5	-0.0935249	0.188843	0.654426
Absolute count	Maturation stages of T cell	CD45RA- CD4+ T cell Absolute Count	Multiple sclerosis severity	Inverse variance weighted	5	-0.000156716	0.0395788	0.996841	1	0.92823	0.920476	0.0146795	0.0290307	0.647913
Relative count	Maturation stages of T cell	CD45RA- CD4+ T cell %CD4+ T cell	Multiple sclerosis severity	MR Egger	7	0.0603737	0.0238156	0.052208
Relative count	Maturation stages of T cell	CD45RA- CD4+ T cell %CD4+ T cell	Multiple sclerosis severity	Inverse variance weighted	7	0.0338471	0.0187664	0.0712936	0.950615	6.06137	0.41635	-0.0166229	0.00926451	0.132737
Relative count	Maturation stages of T cell	CD45RA- CD4+ T cell %T cell	Multiple sclerosis severity	MR Egger	8	0.0174261	0.0180103	0.370627
Relative count	Maturation stages of T cell	CD45RA- CD4+ T cell %T cell	Multiple sclerosis severity	Inverse variance weighted	8	0.0149502	0.0145348	0.303678	0.962563	7.8191	0.348815	-0.00217555	0.00790658	0.792426
Absolute count	Maturation stages of T cell	Central Memory CD4+ T cell Absolute Count	Multiple sclerosis severity	MR Egger	4	0.0435974	0.0740398	0.615617
Absolute count	Maturation stages of T cell	Central Memory CD4+ T cell Absolute Count	Multiple sclerosis severity	Inverse variance weighted	4	-0.0488115	0.0372991	0.190652	0.962563	2.46957	0.480816	-0.0318876	0.0220702	0.285362
Relative count	Maturation stages of T cell	Central Memory CD4+ T cell %CD4+ T cell	Multiple sclerosis severity	MR Egger	5	0.0983661	0.0465305	0.12489
Relative count	Maturation stages of T cell	Central Memory CD4+ T cell %CD4+ T cell	Multiple sclerosis severity	Inverse variance weighted	5	0.0336581	0.0291811	0.248737	0.962563	3.65483	0.45473	-0.0246116	0.013785	0.172183
Relative count	Maturation stages of T cell	Central Memory CD4+ T cell %T cell	Multiple sclerosis severity	MR Egger	4	-0.0708264	0.14833	0.680105
Relative count	Maturation stages of T cell	Central Memory CD4+ T cell %T cell	Multiple sclerosis severity	Inverse variance weighted	4	-0.0479675	0.0513801	0.35052	0.962563	1.4742	0.688238	0.00462495	0.0281531	0.884613
Absolute count	Maturation stages of T cell	Naive CD4+ T cell Absolute Count	Multiple sclerosis severity	MR Egger	4	-0.163883	0.262062	0.59558
Absolute count	Maturation stages of T cell	Naive CD4+ T cell Absolute Count	Multiple sclerosis severity	Inverse variance weighted	4	-0.000840944	0.0542995	0.987644	1	3.7814	0.286057	0.0379709	0.0593778	0.587984
Relative count	Maturation stages of T cell	Naive CD4+ T cell %CD4+ T cell	Multiple sclerosis severity	MR Egger	7	-0.104305	0.0417358	0.054546
Relative count	Maturation stages of T cell	Naive CD4+ T cell %CD4+ T cell	Multiple sclerosis severity	Inverse variance weighted	7	-0.0750575	0.0293715	0.010605	0.950615	3.40754	0.756228	0.0103905	0.0105341	0.369247
Absolute count	Maturation stages of T cell	Effector Memory CD4+ T cell Absolute Count	Multiple sclerosis severity	MR Egger	3	0.0143899	0.114274	0.920254
Absolute count	Maturation stages of T cell	Effector Memory CD4+ T cell Absolute Count	Multiple sclerosis severity	Inverse variance weighted	3	0.0513029	0.0490701	0.295791	0.962563	0.500055	0.778779	0.0084259	0.0235573	0.781323
Relative count	Maturation stages of T cell	Effector Memory CD4+ T cell %CD4+ T cell	Multiple sclerosis severity	MR Egger	5	0.0832661	0.0310768	0.0750896
Relative count	Maturation stages of T cell	Effector Memory CD4+ T cell %CD4+ T cell	Multiple sclerosis severity	Inverse variance weighted	5	0.04468	0.0232518	0.0546594	0.950615	3.93217	0.415263	-0.0261051	0.0139493	0.15803
Relative count	Maturation stages of T cell	Effector Memory CD4+ T cell %T cell	Multiple sclerosis severity	MR Egger	8	0.0537447	0.028112	0.104446
Relative count	Maturation stages of T cell	Effector Memory CD4+ T cell %T cell	Multiple sclerosis severity	Inverse variance weighted	8	0.0427698	0.0207633	0.0394107	0.950615	5.94636	0.546027	-0.00576039	0.00994718	0.583594
Absolute count	Maturation stages of T cell	Terminally Differentiated CD4+ T cell Absolute Count	Multiple sclerosis severity	MR Egger	4	-0.006444	0.0520052	0.912716
Absolute count	Maturation stages of T cell	Terminally Differentiated CD4+ T cell Absolute Count	Multiple sclerosis severity	Inverse variance weighted	4	-0.0450573	0.0314183	0.151541	0.962563	1.86101	0.601749	-0.0153419	0.0164658	0.449831
Relative count	Maturation stages of T cell	Terminally Differentiated CD4+ T cell %CD4+ T cell	Multiple sclerosis severity	MR Egger	9	-0.113199	0.0458836	0.0430161
Relative count	Maturation stages of T cell	Terminally Differentiated CD4+ T cell %CD4+ T cell	Multiple sclerosis severity	Inverse variance weighted	9	-0.0610572	0.0264747	0.0210966	0.950615	5.5912	0.692917	0.0188341	0.0135364	0.206732
Relative count	Maturation stages of T cell	Terminally Differentiated CD4+ T cell %T cell	Multiple sclerosis severity	MR Egger	10	-0.0650325	0.0382024	0.127106
Relative count	Maturation stages of T cell	Terminally Differentiated CD4+ T cell %T cell	Multiple sclerosis severity	Inverse variance weighted	10	-0.0300673	0.0230046	0.191207	0.962563	8.62384	0.472695	0.0127154	0.0110913	0.28475
Absolute count	Maturation stages of T cell	Central Memory CD8+ T cell Absolute Count	Multiple sclerosis severity	MR Egger	5	0.0779489	0.0818907	0.411388
Absolute count	Maturation stages of T cell	Central Memory CD8+ T cell Absolute Count	Multiple sclerosis severity	Inverse variance weighted	5	0.0436616	0.0532364	0.412133	0.962563	11.1515	0.0249127	-0.0155695	0.0261864	0.593993
Relative count	Maturation stages of T cell	Central Memory CD8+ T cell %CD8+ T cell	Multiple sclerosis severity	MR Egger	5	0.17183	0.125441	0.264267
Relative count	Maturation stages of T cell	Central Memory CD8+ T cell %CD8+ T cell	Multiple sclerosis severity	Inverse variance weighted	5	0.0406455	0.0452923	0.369503	0.962563	4.64493	0.325707	-0.0226071	0.0202467	0.345546
Relative count	Maturation stages of T cell	Central Memory CD8+ T cell %T cell	Multiple sclerosis severity	Wald ratio	1	-0.0286553	0.101874	0.778495	1	/	/	/	/	/	rs173262	Qualifications: college or university degree(UKBB)
Absolute count	Maturation stages of T cell	Naive CD8+ T cell Absolute Count	Multiple sclerosis severity	MR Egger	7	0.132731	0.156636	0.435455
Absolute count	Maturation stages of T cell	Naive CD8+ T cell Absolute Count	Multiple sclerosis severity	Inverse variance weighted	7	-0.00139961	0.0467838	0.976134	1	5.71281	0.456118	-0.0192653	0.0214708	0.41069
Relative count	Maturation stages of T cell	Naive CD8+ T cell %CD8+ T cell	Multiple sclerosis severity	MR Egger	5	-0.0191973	0.0374699	0.643749
Relative count	Maturation stages of T cell	Naive CD8+ T cell %CD8+ T cell	Multiple sclerosis severity	Inverse variance weighted	5	-0.0260641	0.0277529	0.347654	0.962563	1.17212	0.882667	-0.0024365	0.0089325	0.80273
Relative count	Maturation stages of T cell	Naive CD8+ T cell %T cell	Multiple sclerosis severity	MR Egger	8	0.00944205	0.0856242	0.915789
Relative count	Maturation stages of T cell	Naive CD8+ T cell %T cell	Multiple sclerosis severity	Inverse variance weighted	8	-0.024382	0.0384457	0.525955	0.965452	7.15962	0.412452	-0.00567417	0.0126244	0.668879
Absolute count	Maturation stages of T cell	Effector Memory CD8+ T cell Absolute Count	Multiple sclerosis severity	MR Egger	7	0.00452807	0.0255935	0.866513
Absolute count	Maturation stages of T cell	Effector Memory CD8+ T cell Absolute Count	Multiple sclerosis severity	Inverse variance weighted	7	0.0188848	0.0184184	0.30521	0.962563	5.21461	0.516597	0.00626846	0.00775902	0.455853
Relative count	Maturation stages of T cell	Effector Memory CD8+ T cell %CD8+ T cell	Multiple sclerosis severity	MR Egger	11	0.0135634	0.0139865	0.357508
Relative count	Maturation stages of T cell	Effector Memory CD8+ T cell %CD8+ T cell	Multiple sclerosis severity	Inverse variance weighted	11	0.00914334	0.0113165	0.41911	0.962563	10.3941	0.406623	-0.00479482	0.00829184	0.577271
Relative count	Maturation stages of T cell	Effector Memory CD8+ T cell %T cell	Multiple sclerosis severity	MR Egger	5	0.00848558	0.0197462	0.696387
Relative count	Maturation stages of T cell	Effector Memory CD8+ T cell %T cell	Multiple sclerosis severity	Inverse variance weighted	5	0.00774228	0.0152626	0.611965	0.992169	1.02781	0.90555	-0.000640474	0.0107954	0.956422
Absolute count	Maturation stages of T cell	Terminally Differentiated CD8+ T cell Absolute Count	Multiple sclerosis severity	MR Egger	3	-0.15408	0.190035	0.566277
Absolute count	Maturation stages of T cell	Terminally Differentiated CD8+ T cell Absolute Count	Multiple sclerosis severity	Inverse variance weighted	3	-0.0339736	0.0531268	0.52251	0.965452	0.494914	0.780784	0.0221827	0.0336985	0.629381
Relative count	Maturation stages of T cell	Terminally Differentiated CD8+ T cell %CD8+ T cell	Multiple sclerosis severity	MR Egger	7	0.371333	0.178321	0.0917843
Relative count	Maturation stages of T cell	Terminally Differentiated CD8+ T cell %CD8+ T cell	Multiple sclerosis severity	Inverse variance weighted	7	-0.0412202	0.0493275	0.403355	0.962563	9.3773	0.153444	-0.095314	0.0401772	0.0637676
Relative count	Maturation stages of T cell	Terminally Differentiated CD8+ T cell %T cell	Multiple sclerosis severity	MR Egger	3	-0.107702	0.0562127	0.306236
Relative count	Maturation stages of T cell	Terminally Differentiated CD8+ T cell %T cell	Multiple sclerosis severity	Inverse variance weighted	3	-0.0662049	0.0408341	0.104951	0.950615	3.06339	0.216169	0.0346964	0.0331255	0.485257
Absolute count	Maturation stages of T cell	CD45RA+ CD8+ T cell Absolute Count	Multiple sclerosis severity	MR Egger	8	0.00671904	0.0123696	0.606575
Absolute count	Maturation stages of T cell	CD45RA+ CD8+ T cell Absolute Count	Multiple sclerosis severity	Inverse variance weighted	8	-0.00280549	0.0112115	0.802407	1	6.34218	0.50041	-0.0117394	0.00644122	0.118202
Relative count	Maturation stages of T cell	CD45RA+ CD8+ T cell %CD8+ T cell	Multiple sclerosis severity	MR Egger	10	-0.0105326	0.0143349	0.483467
Relative count	Maturation stages of T cell	CD45RA+ CD8+ T cell %CD8+ T cell	Multiple sclerosis severity	Inverse variance weighted	10	-0.00963125	0.0106928	0.367734	0.962563	9.28294	0.411577	0.00107488	0.0104661	0.920728
Relative count	Maturation stages of T cell	CD45RA+ CD8+ T cell %T cell	Multiple sclerosis severity	MR Egger	10	-0.0170063	0.0259526	0.530674
Relative count	Maturation stages of T cell	CD45RA+ CD8+ T cell %T cell	Multiple sclerosis severity	Inverse variance weighted	10	-0.0183894	0.0189312	0.33136	0.962563	8.75741	0.459963	-0.000748382	0.00907887	0.936329
Absolute count	Maturation stages of T cell	Central Memory CD4-CD8- T cell Absolute Count	Multiple sclerosis severity	Wald ratio	1	-0.0277436	0.0273134	0.309748	0.962563	/	/	/	/	/	rs149764572	none
Relative count	Maturation stages of T cell	Central Memory CD4-CD8- T cell %CD4-CD8- T cell	Multiple sclerosis severity	Wald ratio	1	0.0210182	0.0664573	0.751801	1	/	/	/	/	/	rs77759734	Arm fat-free mass left(UKBB), Arm fat-free mass right(UKBB), Arm predicted mass left(UKBB), Arm predicted mass right(UKBB), Basal metabolic rate(UKBB), Impedance of whole body(UKBB), Leg fat-free mass left(UKBB), Leg fat-free mass right(UKBB), Leg predicted mass left(UKBB), Leg predicted mass right(UKBB), Treatment with lumigan 0.3mg or ml eye drops(UKBB), Trunk fat-free mass(UKBB), Trunk predict…
Relative count	Maturation stages of T cell	Central Memory CD4-CD8- T cell %T cell	Multiple sclerosis severity	Inverse variance weighted	2	-0.000163826	0.0235096	0.99444	1	0.591247	0.441937	NA	NA	NA	rs10976338;rs79148798	none;Cause of death: home(UKBB)
Absolute count	Maturation stages of T cell	Naive CD4-CD8- T cell Absolute Count	Multiple sclerosis severity	Inverse variance weighted	2	0.0343314	0.12837	0.78913	1	3.45745	0.0629675	NA	NA	NA	rs2523614;rs35761894	Basophil count(27863252), High light scatter reticulocyte count(27863252), Lymphocyte count(27863252), Monocyte percentage of white cells(27863252), Reticulocyte count(27863252), Reticulocyte fraction of red cells(27863252), White blood cell count(27863252), Primary sclerosing cholangitis(27992413), Itch intensity from mosquito bite adjusted by bite size(28199695), Itch intensity from mosquito bi…
Relative count	Maturation stages of T cell	Naive CD4-CD8- T cell %CD4-CD8- T cell	Multiple sclerosis severity	MR Egger	3	-0.0337585	0.0379836	0.53745
Relative count	Maturation stages of T cell	Naive CD4-CD8- T cell %CD4-CD8- T cell	Multiple sclerosis severity	Inverse variance weighted	3	-0.0574408	0.0314081	0.0674219	0.950615	1.28692	0.52547	-0.0122249	0.0110266	0.467219
Relative count	Maturation stages of T cell	Naive CD4-CD8- T cell %T cell	Multiple sclerosis severity	MR Egger	3	1.56368	3.56283	0.73671
Relative count	Maturation stages of T cell	Naive CD4-CD8- T cell %T cell	Multiple sclerosis severity	Inverse variance weighted	3	0.0225273	0.0723347	0.755473	1	3.5481	0.169644	-0.229796	0.531056	0.740012
Absolute count	Maturation stages of T cell	Effector Memory CD4-CD8- T cell Absolute Count	Multiple sclerosis severity	MR Egger	6	-0.0832547	0.126646	0.54684
Absolute count	Maturation stages of T cell	Effector Memory CD4-CD8- T cell Absolute Count	Multiple sclerosis severity	Inverse variance weighted	6	-0.0337175	0.0444924	0.448554	0.962563	7.29092	0.199887	0.0100838	0.0238009	0.693594
Relative count	Maturation stages of T cell	Effector Memory CD4-CD8- T cell %CD4-CD8- T cell	Multiple sclerosis severity	MR Egger	10	0.0106659	0.0391556	0.792215
Relative count	Maturation stages of T cell	Effector Memory CD4-CD8- T cell %CD4-CD8- T cell	Multiple sclerosis severity	Inverse variance weighted	10	0.025841	0.0228053	0.257167	0.962563	6.99404	0.637741	0.00446264	0.00936014	0.646277
Relative count	Maturation stages of T cell	Effector Memory CD4-CD8- T cell %T cell	Multiple sclerosis severity	MR Egger	5	-0.0105983	0.106872	0.92726
Relative count	Maturation stages of T cell	Effector Memory CD4-CD8- T cell %T cell	Multiple sclerosis severity	Inverse variance weighted	5	-0.0472426	0.0393303	0.229683	0.962563	4.22519	0.376387	-0.00866261	0.0229833	0.731322
Absolute count	Maturation stages of T cell	Terminally Differentiated CD4-CD8- T cell Absolute Count	Multiple sclerosis severity	MR Egger	7	0.0201435	0.169315	0.90993
Absolute count	Maturation stages of T cell	Terminally Differentiated CD4-CD8- T cell Absolute Count	Multiple sclerosis severity	Inverse variance weighted	7	0.00288281	0.0320345	0.928294	1	5.89322	0.435257	-0.0029621	0.0284377	0.921091
Relative count	Maturation stages of T cell	Terminally Differentiated CD4-CD8- T cell %CD4-CD8- T cell	Multiple sclerosis severity	MR Egger	10	-0.00974555	0.0413203	0.819472
Relative count	Maturation stages of T cell	Terminally Differentiated CD4-CD8- T cell %CD4-CD8- T cell	Multiple sclerosis severity	Inverse variance weighted	10	-0.024339	0.0239308	0.309124	0.962563	5.20234	0.816325	-0.00442771	0.0102202	0.67629
Relative count	Maturation stages of T cell	Terminally Differentiated CD4-CD8- T cell %T cell	Multiple sclerosis severity	MR Egger	8	-0.0586773	0.129059	0.665342
Relative count	Maturation stages of T cell	Terminally Differentiated CD4-CD8- T cell %T cell	Multiple sclerosis severity	Inverse variance weighted	8	-0.0497753	0.0289457	0.0855038	0.950615	4.4028	0.732388	0.00167566	0.0236741	0.945873
Relative count	Maturation stages of T cell	Naive CD4+ T cell %T cell	Multiple sclerosis severity	MR Egger	7	-0.0898053	0.199358	0.67123
Relative count	Maturation stages of T cell	Naive CD4+ T cell %T cell	Multiple sclerosis severity	Inverse variance weighted	7	-0.0380139	0.0414531	0.359124	0.962563	9.52285	0.146238	0.0101284	0.0379764	0.800348
Relative count	B cell	Transitional B cell %B cell	Multiple sclerosis severity	Wald ratio	1	-0.0663998	0.0895507	0.458405	0.962563	/	/	/	/	/	rs9394619	none
Absolute count	B cell	Transitional B cell Absolute Count	Multiple sclerosis severity	MR Egger	5	-0.000144328	0.125402	0.999154
Absolute count	B cell	Transitional B cell Absolute Count	Multiple sclerosis severity	Inverse variance weighted	5	-0.0476417	0.0424349	0.261564	0.962563	3.45234	0.485162	-0.0109636	0.0270772	0.712692
Relative count	B cell	Transitional B cell %lymphocyte	Multiple sclerosis severity	MR Egger	6	0.048282	0.137688	0.74353
Relative count	B cell	Transitional B cell %lymphocyte	Multiple sclerosis severity	Inverse variance weighted	6	0.0284169	0.0570306	0.61829	0.992169	9.27544	0.0985695	-0.0044385	0.0272909	0.87869
Absolute count	Monocyte	CD14- CD16+ monocyte Absolute Count	Multiple sclerosis severity	MR Egger	5	0.104022	0.0990242	0.370653
Absolute count	Monocyte	CD14- CD16+ monocyte Absolute Count	Multiple sclerosis severity	Inverse variance weighted	5	-0.00375612	0.0474013	0.936841	1	6.90275	0.141118	-0.0289522	0.0237298	0.309596
Absolute count	Monocyte	CD14+ CD16+ monocyte Absolute Count	Multiple sclerosis severity	MR Egger	7	0.00965221	0.0415669	0.825581
Absolute count	Monocyte	CD14+ CD16+ monocyte Absolute Count	Multiple sclerosis severity	Inverse variance weighted	7	0.0385825	0.0227639	0.0900944	0.950615	4.92411	0.553583	0.0118067	0.0141937	0.44341
Absolute count	Monocyte	CD14- CD16- Absolute Count	Multiple sclerosis severity	MR Egger	4	-0.162824	0.170581	0.440554
Absolute count	Monocyte	CD14- CD16- Absolute Count	Multiple sclerosis severity	Inverse variance weighted	4	-0.0369176	0.03576	0.301897	0.962563	1.31067	0.7266	0.0341168	0.0451951	0.529106
Absolute count	Monocyte	CD14+ CD16- monocyte Absolute Count	Multiple sclerosis severity	MR Egger	7	-0.0785778	0.228417	0.744834
Absolute count	Monocyte	CD14+ CD16- monocyte Absolute Count	Multiple sclerosis severity	Inverse variance weighted	7	-0.0458855	0.0349207	0.18885	0.962563	0.64615	0.99558	0.00524496	0.036215	0.890504
Absolute count	Monocyte	Monocyte Absolute Count	Multiple sclerosis severity	MR Egger	8	0.0109205	0.0166945	0.537275
Absolute count	Monocyte	Monocyte Absolute Count	Multiple sclerosis severity	Inverse variance weighted	8	0.000800223	0.0145018	0.955994	1	3.42511	0.843093	-0.00751239	0.0061394	0.266958
Relative count	Monocyte	CD14- CD16+ monocyte %monocyte	Multiple sclerosis severity	MR Egger	6	0.109063	0.088798	0.286691
Relative count	Monocyte	CD14- CD16+ monocyte %monocyte	Multiple sclerosis severity	Inverse variance weighted	6	-0.0126666	0.0400784	0.751968	1	7.24139	0.203298	-0.0296327	0.019775	0.208371
Relative count	Monocyte	CD14+ CD16+ monocyte %monocyte	Multiple sclerosis severity	MR Egger	17	0.0140861	0.0338722	0.6834
Relative count	Monocyte	CD14+ CD16+ monocyte %monocyte	Multiple sclerosis severity	Inverse variance weighted	17	0.0157716	0.0175372	0.368481	0.962563	17.7115	0.34106	0.00059235	0.0100599	0.953823
Relative count	Monocyte	CD14+ CD16- monocyte %monocyte	Multiple sclerosis severity	MR Egger	7	-0.105457	0.055753	0.117134
Relative count	Monocyte	CD14+ CD16- monocyte %monocyte	Multiple sclerosis severity	Inverse variance weighted	7	0.0114494	0.0346915	0.741374	1	8.67447	0.19273	0.028925	0.0118037	0.0579004
Relative count	Monocyte	CD16+ monocyte %monocyte	Multiple sclerosis severity	MR Egger	5	0.0917424	0.0785386	0.327148
Relative count	Monocyte	CD16+ monocyte %monocyte	Multiple sclerosis severity	Inverse variance weighted	5	0.000952224	0.0421247	0.981965	1	6.90996	0.140724	-0.0282086	0.0212503	0.276336
Relative count	TBNK	T/B cell	Multiple sclerosis severity	MR Egger	7	-0.0287945	0.0417885	0.521454
Relative count	TBNK	T/B cell	Multiple sclerosis severity	Inverse variance weighted	7	-0.0223622	0.0260824	0.391241	0.962563	1.29264	0.972062	0.00171202	0.00869003	0.851578
Relative count	TBNK	CD4+/CD8+ T cell	Multiple sclerosis severity	Inverse variance weighted	2	-0.0447753	0.0905343	0.620906	0.992169	0.0184359	0.891996	NA	NA	NA	rs1079687;rs73402222	Rheumatoid arthritis(24390342), Mean corpuscular hemoglobin concentration(27863252);Rheumatoid arthritis(24390342), Eosinophil count(27863252), Eosinophil percentage of white cells(27863252), Eosinophil percentage of granulocytes(27863252), Eosinophil percentage of granulocytes(27863252), Self-reported multiple sclerosis(UKBB), Reticulocyte count(27863252)
Absolute count	TBNK	CD4+ T cell Absolute Count	Multiple sclerosis severity	Inverse variance weighted	2	0.0651334	0.0406039	0.108689	0.950615	0.358222	0.549496	NA	NA	NA	rs137903114;rs72960548	none;none
Relative count	TBNK	CD4+ T cell %T cell	Multiple sclerosis severity	/	/	/	/	/	1	/	/	/	/	/
Absolute count	TBNK	CD8+ T cell Absolute Count	Multiple sclerosis severity	MR Egger	8	-0.114583	0.155742	0.489649
Absolute count	TBNK	CD8+ T cell Absolute Count	Multiple sclerosis severity	Inverse variance weighted	8	0.0361179	0.0300713	0.229722	0.962563	6.84431	0.445268	0.0255834	0.0259416	0.362123
Relative count	TBNK	CD8+ T cell %T cell	Multiple sclerosis severity	MR Egger	3	0.326667	0.557154	0.662404
Relative count	TBNK	CD8+ T cell %T cell	Multiple sclerosis severity	Inverse variance weighted	3	0.00726312	0.0605458	0.904514	1	0.33333	0.846483	-0.0528002	0.0915569	0.666981
Absolute count	TBNK	CD4+CD8+ T cell Absolute Count	Multiple sclerosis severity	Inverse variance weighted	2	0.056111	0.0523146	0.283464	0.962563	1.88311	0.169981	NA	NA	NA	rs11025036;rs2857229	none;none
Relative count	TBNK	CD4+CD8+ T cell %T cell	Multiple sclerosis severity	/	/	/	/	/	1	/	/	/	/	/
Absolute count	TBNK	CD8dim T cell Absolute Count	Multiple sclerosis severity	MR Egger	6	0.0477509	0.0971758	0.648896
Absolute count	TBNK	CD8dim T cell Absolute Count	Multiple sclerosis severity	Inverse variance weighted	6	-0.00314518	0.0498284	0.949671	1	8.96834	0.110334	-0.0168827	0.0269814	0.56543
Relative count	TBNK	CD8dim T cell %T cell	Multiple sclerosis severity	MR Egger	9	0.0931931	0.0777376	0.269603
Relative count	TBNK	CD8dim T cell %T cell	Multiple sclerosis severity	Inverse variance weighted	9	-0.00246079	0.0400181	0.950967	1	11.121	0.194938	-0.0283232	0.020119	0.20202
Absolute count	TBNK	CD4-CD8- T cell Absolute Count	Multiple sclerosis severity	MR Egger	6	0.077851	0.131519	0.585728
Absolute count	TBNK	CD4-CD8- T cell Absolute Count	Multiple sclerosis severity	Inverse variance weighted	6	0.0103576	0.0384676	0.787733	1	5.59608	0.347525	-0.0118642	0.0219366	0.617329
Relative count	TBNK	CD4-CD8- T cell %T cell	Multiple sclerosis severity	MR Egger	5	0.00625299	0.194752	0.976403
Relative count	TBNK	CD4-CD8- T cell %T cell	Multiple sclerosis severity	Inverse variance weighted	5	-0.00811055	0.0816734	0.920896	1	12.1721	0.0161161	-0.00285104	0.0338341	0.938154
Absolute count	TBNK	Leukocyte Absolute Count	Multiple sclerosis severity	MR Egger	3	0.079298	0.0712697	0.466088
Absolute count	TBNK	Leukocyte Absolute Count	Multiple sclerosis severity	Inverse variance weighted	3	0.0592879	0.0289945	0.0408747	0.950615	0.335299	0.84565	-0.0127052	0.0413381	0.810169
Absolute count	TBNK	Lymphocyte Absolute Count	Multiple sclerosis severity	Inverse variance weighted	2	0.101346	0.0727628	0.163671	0.962563	2.40847	0.12068	NA	NA	NA	rs112839163;rs11850806	Cause of death: emphysema, unspecified(UKBB);Cause of death: malignant neoplasm of thyroid gland(UKBB)
Relative count	TBNK	Lymphocyte %leukocyte	Multiple sclerosis severity	MR Egger	3	0.00828645	0.151719	0.965264
Relative count	TBNK	Lymphocyte %leukocyte	Multiple sclerosis severity	Inverse variance weighted	3	0.0127972	0.0576189	0.824235	1	0.0550539	0.972849	0.000763386	0.0237525	0.979547
Absolute count	TBNK	T cell Absolute Count	Multiple sclerosis severity	MR Egger	4	-0.179231	0.190113	0.445321
Absolute count	TBNK	T cell Absolute Count	Multiple sclerosis severity	Inverse variance weighted	4	-0.0785187	0.0423842	0.0639475	0.950615	2.3404	0.504825	0.0193414	0.0355735	0.641151
Relative count	TBNK	T cell %lymphocyte	Multiple sclerosis severity	MR Egger	5	0.155696	0.302384	0.642161
Relative count	TBNK	T cell %lymphocyte	Multiple sclerosis severity	Inverse variance weighted	5	0.0225013	0.0418842	0.591111	0.98078	4.90467	0.29722	-0.0299856	0.0672529	0.68591
Relative count	TBNK	T cell %leukocyte	Multiple sclerosis severity	Inverse variance weighted	2	-0.0322582	0.071505	0.651894	0.999034	0.551795	0.457585	NA	NA	NA	rs893978;rs9916629	Trans-16:1n7(25646338);Lymphocyte levels Natural killer cell levels(20045101)
Relative count	TBNK	CD4+ T cell %leukocyte	Multiple sclerosis severity	Wald ratio	1	-0.093473	0.140891	0.507046	0.965452	/	/	/	/	/	rs13210358	Cause of death: other specified respiratory disorders(UKBB)
Relative count	TBNK	CD8+ T cell %leukocyte	Multiple sclerosis severity	MR Egger	6	-0.617138	0.311546	0.118681
Relative count	TBNK	CD8+ T cell %leukocyte	Multiple sclerosis severity	Inverse variance weighted	6	0.0293494	0.0434095	0.498973	0.965452	7.8258	0.166101	0.104333	0.0499658	0.105058
Relative count	TBNK	CD4+CD8+ T cell %leukocyte	Multiple sclerosis severity	MR Egger	3	0.0600081	0.282727	0.866855
Relative count	TBNK	CD4+CD8+ T cell %leukocyte	Multiple sclerosis severity	Inverse variance weighted	3	0.0433128	0.0420028	0.302452	0.962563	2.91177	0.233194	-0.00496753	0.0822523	0.961599
Absolute count	TBNK	CD4+ CD8dim T cell Absolute Count	Multiple sclerosis severity	MR Egger	6	-0.0787104	0.106615	0.501324
Absolute count	TBNK	CD4+ CD8dim T cell Absolute Count	Multiple sclerosis severity	Inverse variance weighted	6	0.0114765	0.0283967	0.686103	1	5.52122	0.355625	0.0250342	0.0284735	0.428934
Relative count	TBNK	CD4+ CD8dim T cell %lymphocyte	Multiple sclerosis severity	MR Egger	10	-0.0218924	0.0605551	0.727067
Relative count	TBNK	CD4+ CD8dim T cell %lymphocyte	Multiple sclerosis severity	Inverse variance weighted	10	0.00215945	0.0219715	0.921706	1	8.79381	0.456521	0.00585407	0.0136565	0.679476
Relative count	TBNK	CD4+ CD8dim T cell %leukocyte	Multiple sclerosis severity	MR Egger	9	-0.00656885	0.0925035	0.945374
Relative count	TBNK	CD4+ CD8dim T cell %leukocyte	Multiple sclerosis severity	Inverse variance weighted	9	-0.0172738	0.0295958	0.559452	0.965452	13.4769	0.0964618	-0.00275323	0.0223595	0.905462
Relative count	TBNK	CD8dim T cell %leukocyte	Multiple sclerosis severity	MR Egger	7	0.0687631	0.0967195	0.508893
Relative count	TBNK	CD8dim T cell %leukocyte	Multiple sclerosis severity	Inverse variance weighted	7	-0.000473022	0.0487183	0.992253	1	10.2907	0.112931	-0.0170989	0.0204488	0.441171
Relative count	TBNK	CD4-CD8- T cell %leukocyte	Multiple sclerosis severity	MR Egger	5	-0.0998074	0.22739	0.690404
Relative count	TBNK	CD4-CD8- T cell %leukocyte	Multiple sclerosis severity	Inverse variance weighted	5	-0.00178916	0.0702542	0.979682	1	10.0647	0.039351	0.0157292	0.0342515	0.677303
Relative count	TBNK	CD8+ and CD8dim T cell %leukocyte	Multiple sclerosis severity	MR Egger	5	-0.0886858	0.142566	0.57797
Relative count	TBNK	CD8+ and CD8dim T cell %leukocyte	Multiple sclerosis severity	Inverse variance weighted	5	0.0575939	0.0447632	0.198221	0.962563	1.79446	0.773496	0.0319432	0.0295578	0.358959
Absolute count	TBNK	TCRgd T cell Absolute Count	Multiple sclerosis severity	MR Egger	4	-0.0778527	0.0638954	0.347279
Absolute count	TBNK	TCRgd T cell Absolute Count	Multiple sclerosis severity	Inverse variance weighted	4	-0.0239594	0.0383859	0.532516	0.965452	3.69535	0.296296	0.0179479	0.0171568	0.405306
Relative count	TBNK	TCRgd T cell %T cell	Multiple sclerosis severity	Inverse variance weighted	2	-0.0152893	0.127868	0.904823	1	2.48249	0.11512	NA	NA	NA	rs139311612;rs7818691	none;Height(25282103)
Relative count	TBNK	TCRgd T cell %lymphocyte	Multiple sclerosis severity	MR Egger	3	-0.0049834	0.0347943	0.909436
Relative count	TBNK	TCRgd T cell %lymphocyte	Multiple sclerosis severity	Inverse variance weighted	3	-0.0112819	0.0232342	0.62727	0.997199	2.48392	0.288818	-0.00742501	0.019353	0.766779
Absolute count	TBNK	HLA DR+ T cell Absolute Count	Multiple sclerosis severity	MR Egger	10	0.0261983	0.0431513	0.5606
Absolute count	TBNK	HLA DR+ T cell Absolute Count	Multiple sclerosis severity	Inverse variance weighted	10	-0.0153177	0.0205914	0.456946	0.962563	9.06483	0.431312	-0.012813	0.011716	0.305947
Relative count	TBNK	HLA DR+ T cell%T cell	Multiple sclerosis severity	MR Egger	14	0.0408553	0.0291818	0.186826
Relative count	TBNK	HLA DR+ T cell%T cell	Multiple sclerosis severity	Inverse variance weighted	14	0.0114443	0.0185769	0.537859	0.965452	13.3806	0.418861	-0.0103483	0.0079948	0.219891
Relative count	TBNK	HLA DR+ T cell%lymphocyte	Multiple sclerosis severity	MR Egger	12	0.0516206	0.0462974	0.290938
Relative count	TBNK	HLA DR+ T cell%lymphocyte	Multiple sclerosis severity	Inverse variance weighted	12	0.00315392	0.0208885	0.879985	1	9.41807	0.583362	-0.0143302	0.0122163	0.267965
Absolute count	TBNK	Natural Killer T Absolute Count	Multiple sclerosis severity	MR Egger	11	0.0426457	0.0521546	0.434653
Absolute count	TBNK	Natural Killer T Absolute Count	Multiple sclerosis severity	Inverse variance weighted	11	-0.0062979	0.0238979	0.79214	1	4.9264	0.89604	-0.0135652	0.0128483	0.318579
Relative count	TBNK	Natural Killer T %T cell	Multiple sclerosis severity	MR Egger	12	0.0535024	0.0483949	0.294814
Relative count	TBNK	Natural Killer T %T cell	Multiple sclerosis severity	Inverse variance weighted	12	0.0165721	0.0249526	0.506601	0.965452	11.4296	0.408004	-0.0137499	0.0153864	0.392514
Relative count	TBNK	Natural Killer T %lymphocyte	Multiple sclerosis severity	MR Egger	14	0.0522271	0.0443333	0.261609
Relative count	TBNK	Natural Killer T %lymphocyte	Multiple sclerosis severity	Inverse variance weighted	14	0.00960047	0.022992	0.676271	0.999034	12.0369	0.524621	-0.0132716	0.0118016	0.282769
Absolute count	TBNK	HLA DR+ CD4+ T cell Absolute Count	Multiple sclerosis severity	MR Egger	3	0.193446	0.117388	0.347228
Absolute count	TBNK	HLA DR+ CD4+ T cell Absolute Count	Multiple sclerosis severity	Inverse variance weighted	3	-0.0213978	0.0534736	0.689042	1	4.18375	0.123455	-0.0478748	0.024827	0.304561
Relative count	TBNK	HLA DR+ CD4+ T cell %T cell	Multiple sclerosis severity	MR Egger	3	0.141731	0.0919391	0.366344
Relative count	TBNK	HLA DR+ CD4+ T cell %T cell	Multiple sclerosis severity	Inverse variance weighted	3	-0.0123914	0.0503237	0.805501	1	3.57057	0.167749	-0.0383062	0.0208455	0.317269
Relative count	TBNK	HLA DR+ CD4+ T cell %lymphocyte	Multiple sclerosis severity	MR Egger	3	0.0974974	0.1557	0.64384
Relative count	TBNK	HLA DR+ CD4+ T cell %lymphocyte	Multiple sclerosis severity	Inverse variance weighted	3	-0.000579346	0.0546408	0.99154	1	4.37465	0.112216	-0.0225762	0.032714	0.615446
Absolute count	TBNK	HLA DR+ CD8+ T cell Absolute Count	Multiple sclerosis severity	MR Egger	16	0.0124283	0.0564069	0.828793
Absolute count	TBNK	HLA DR+ CD8+ T cell Absolute Count	Multiple sclerosis severity	Inverse variance weighted	16	-0.0124257	0.0222394	0.576349	0.98078	23.2758	0.0784573	-0.00746589	0.015494	0.637354
Relative count	TBNK	HLA DR+ CD8+ T cell %T cell	Multiple sclerosis severity	MR Egger	13	0.0272863	0.0285268	0.359361
Relative count	TBNK	HLA DR+ CD8+ T cell %T cell	Multiple sclerosis severity	Inverse variance weighted	13	-0.00833597	0.0199853	0.676601	0.999034	19.2115	0.0835499	-0.0148677	0.00899733	0.126668
Relative count	TBNK	HLA DR+ CD8+ T cell %lymphocyte	Multiple sclerosis severity	MR Egger	13	0.0447834	0.054298	0.427025
Relative count	TBNK	HLA DR+ CD8+ T cell %lymphocyte	Multiple sclerosis severity	Inverse variance weighted	13	-0.019429	0.024932	0.435815	0.962563	18.6802	0.0965435	-0.0175927	0.0133182	0.213338
Absolute count	TBNK	CD8+ Natural Killer T Absolute Count	Multiple sclerosis severity	MR Egger	6	-0.0577298	0.117071	0.647774
Absolute count	TBNK	CD8+ Natural Killer T Absolute Count	Multiple sclerosis severity	Inverse variance weighted	6	0.0279897	0.036583	0.444211	0.962563	5.04421	0.410509	0.0149113	0.0192538	0.481892
Relative count	TBNK	CD8+ Natural Killer T %T cell	Multiple sclerosis severity	MR Egger	4	-0.0836443	0.110004	0.526444
Relative count	TBNK	CD8+ Natural Killer T %T cell	Multiple sclerosis severity	Inverse variance weighted	4	0.043784	0.0511631	0.392123	0.962563	3.29612	0.348183	0.0256555	0.0198478	0.32534
Relative count	TBNK	CD8+ Natural Killer T %lymphocyte	Multiple sclerosis severity	MR Egger	3	-0.0532312	0.118931	0.732085
Relative count	TBNK	CD8+ Natural Killer T %lymphocyte	Multiple sclerosis severity	Inverse variance weighted	3	0.0647045	0.0525687	0.218376	0.962563	1.53762	0.463565	0.0246528	0.0223005	0.468133
Absolute count	TBNK	CD8dim Natural Killer T Absolute Count	Multiple sclerosis severity	MR Egger	16	0.00237291	0.0435768	0.957343
Absolute count	TBNK	CD8dim Natural Killer T Absolute Count	Multiple sclerosis severity	Inverse variance weighted	16	0.00926827	0.0217933	0.670633	0.999034	9.60247	0.843973	0.00198627	0.0108701	0.857631
Relative count	TBNK	CD8dim Natural Killer T %T cell	Multiple sclerosis severity	MR Egger	18	-0.0109572	0.0415019	0.795138
Relative count	TBNK	CD8dim Natural Killer T %T cell	Multiple sclerosis severity	Inverse variance weighted	18	-0.000634351	0.0212156	0.976147	1	10.9124	0.861081	0.00322094	0.0111296	0.77599
Relative count	TBNK	CD8dim Natural Killer T %lymphocyte	Multiple sclerosis severity	MR Egger	16	-0.0141941	0.0443434	0.753625
Relative count	TBNK	CD8dim Natural Killer T %lymphocyte	Multiple sclerosis severity	Inverse variance weighted	16	0.00194013	0.0222853	0.930625	1	10.577	0.781963	0.00505684	0.0120157	0.680251
Absolute count	TBNK	CD4-CD8- Natural Killer T Absolute Count	Multiple sclerosis severity	Inverse variance weighted	2	0.0354901	0.0523535	0.49784	0.965452	0.205686	0.65017	NA	NA	NA	rs11124150;rs34613828	none;none
Relative count	TBNK	CD4-CD8- Natural Killer T %T cell	Multiple sclerosis severity	MR Egger	13	0.0501836	0.0498252	0.335484
Relative count	TBNK	CD4-CD8- Natural Killer T %T cell	Multiple sclerosis severity	Inverse variance weighted	13	0.00579546	0.0263527	0.825934	1	12.1801	0.431322	-0.0164571	0.0157024	0.317091
Relative count	TBNK	CD4-CD8- Natural Killer T %lymphocyte	Multiple sclerosis severity	MR Egger	11	0.0496629	0.0558112	0.396715
Relative count	TBNK	CD4-CD8- Natural Killer T %lymphocyte	Multiple sclerosis severity	Inverse variance weighted	11	0.00892026	0.028634	0.7554	1	8.1954	0.609757	-0.0148944	0.0175131	0.417114
Absolute count	TBNK	CD3- lymphocyte Absolute Count	Multiple sclerosis severity	MR Egger	4	0.00577552	0.0490188	0.916975
Absolute count	TBNK	CD3- lymphocyte Absolute Count	Multiple sclerosis severity	Inverse variance weighted	4	0.0135075	0.0352408	0.701504	1	1.51179	0.679552	0.00449976	0.0198291	0.841565
Relative count	TBNK	CD3- lymphocyte %lymphocyte	Multiple sclerosis severity	/	/	/	/	/	1	/	/	/	/	/
Relative count	TBNK	CD3- lymphocyte %leukocyte	Multiple sclerosis severity	MR Egger	3	-0.0214225	0.247488	0.945031
Relative count	TBNK	CD3- lymphocyte %leukocyte	Multiple sclerosis severity	Inverse variance weighted	3	0.0203484	0.0586575	0.728665	1	0.17455	0.916425	0.00649781	0.0374018	0.890493
Absolute count	TBNK	B cell Absolute Count	Multiple sclerosis severity	MR Egger	7	0.0411401	0.0447239	0.399846
Absolute count	TBNK	B cell Absolute Count	Multiple sclerosis severity	Inverse variance weighted	7	0.0544832	0.0280706	0.0522662	0.950615	7.05039	0.316212	0.00468458	0.0115631	0.702133
Relative count	TBNK	B cell %CD3- lymphocyte	Multiple sclerosis severity	MR Egger	10	0.000238384	0.0137601	0.986602
Relative count	TBNK	B cell %CD3- lymphocyte	Multiple sclerosis severity	Inverse variance weighted	10	-0.000274307	0.0112365	0.980524	1	6.87137	0.650509	-0.000488468	0.00756701	0.950114
Relative count	TBNK	B cell %lymphocyte	Multiple sclerosis severity	MR Egger	10	0.0330555	0.0384006	0.414397
Relative count	TBNK	B cell %lymphocyte	Multiple sclerosis severity	Inverse variance weighted	10	0.0327001	0.0228397	0.152223	0.962563	4.50737	0.874968	-9.22069e-05	0.00800817	0.991095
Absolute count	TBNK	Natural Killer Absolute Count	Multiple sclerosis severity	MR Egger	4	0.0241115	0.0572193	0.714441
Absolute count	TBNK	Natural Killer Absolute Count	Multiple sclerosis severity	Inverse variance weighted	4	0.0101953	0.0320992	0.750774	1	2.2038	0.5312	-0.00495318	0.0166445	0.794085
Relative count	TBNK	Natural Killer %CD3- lymphocyte	Multiple sclerosis severity	MR Egger	8	-0.0106182	0.0205999	0.624674
Relative count	TBNK	Natural Killer %CD3- lymphocyte	Multiple sclerosis severity	Inverse variance weighted	8	-0.00586141	0.0163312	0.719664	1	4.09115	0.76922	0.00326177	0.00860961	0.717842
Relative count	TBNK	Natural Killer %lymphocyte	Multiple sclerosis severity	MR Egger	4	0.265604	0.22402	0.357544
Relative count	TBNK	Natural Killer %lymphocyte	Multiple sclerosis severity	Inverse variance weighted	4	-0.00474507	0.0346961	0.89122	1	2.70382	0.439579	-0.0633068	0.0518253	0.346326
Absolute count	TBNK	HLA DR+ Natural Killer Absolute Count	Multiple sclerosis severity	MR Egger	10	0.0175014	0.0359106	0.639076
Absolute count	TBNK	HLA DR+ Natural Killer Absolute Count	Multiple sclerosis severity	Inverse variance weighted	10	0.0105804	0.0197221	0.591632	0.98078	8.0289	0.531236	-0.00268472	0.0116411	0.823396
Relative count	TBNK	HLA DR+ Natural Killer %Natural Killer	Multiple sclerosis severity	MR Egger	14	0.0107072	0.0372732	0.778812
Relative count	TBNK	HLA DR+ Natural Killer %Natural Killer	Multiple sclerosis severity	Inverse variance weighted	14	-0.000885973	0.0186525	0.962116	1	16.5896	0.218752	-0.00345451	0.0095003	0.722466
Relative count	TBNK	HLA DR+ Natural Killer %CD3- lymphocyte	Multiple sclerosis severity	MR Egger	15	0.0115415	0.0340869	0.740324
Relative count	TBNK	HLA DR+ Natural Killer %CD3- lymphocyte	Multiple sclerosis severity	Inverse variance weighted	15	0.0123009	0.0178437	0.490592	0.965452	16.401	0.289503	0.000221779	0.00835898	0.979236
Absolute count	TBNK	Granulocyte Absolute Count	Multiple sclerosis severity	MR Egger	3	0.498237	0.305928	0.350565
Absolute count	TBNK	Granulocyte Absolute Count	Multiple sclerosis severity	Inverse variance weighted	3	-0.0194458	0.0659363	0.768057	1	2.96119	0.227502	-0.161151	0.0937273	0.335365
Relative count	TBNK	Granulocyte %leukocyte	Multiple sclerosis severity	MR Egger	3	-0.0308457	0.636337	0.969165
Relative count	TBNK	Granulocyte %leukocyte	Multiple sclerosis severity	Inverse variance weighted	3	0.0112218	0.0559724	0.841099	1	0.374594	0.829198	0.00552292	0.0832192	0.957812
Relative count	Treg	CD28- CD4-CD8- T cell %CD4-CD8- T cell	Multiple sclerosis severity	MR Egger	3	0.0246593	0.238105	0.934303
Relative count	Treg	CD28- CD4-CD8- T cell %CD4-CD8- T cell	Multiple sclerosis severity	Inverse variance weighted	3	-0.0226782	0.048969	0.643282	0.999034	0.12839	0.937822	-0.00824746	0.0405973	0.872405
Absolute count	Treg	CD28- CD4-CD8- T cell Absolute Count	Multiple sclerosis severity	MR Egger	6	0.176237	0.250321	0.520233
Absolute count	Treg	CD28- CD4-CD8- T cell Absolute Count	Multiple sclerosis severity	Inverse variance weighted	6	0.000467929	0.0469068	0.992041	1	9.16532	0.102649	-0.0307736	0.0429653	0.513432
Relative count	Treg	CD28+ CD4-CD8- T cell %T cell	Multiple sclerosis severity	MR Egger	5	0.407949	0.390377	0.372805
Relative count	Treg	CD28+ CD4-CD8- T cell %T cell	Multiple sclerosis severity	Inverse variance weighted	5	0.0589125	0.0474033	0.213944	0.962563	1.24738	0.870239	-0.0591318	0.065646	0.434101
Relative count	Treg	CD28+ CD4-CD8- T cell %CD4-CD8- T cell	Multiple sclerosis severity	MR Egger	3	-0.0246593	0.238105	0.934303
Relative count	Treg	CD28+ CD4-CD8- T cell %CD4-CD8- T cell	Multiple sclerosis severity	Inverse variance weighted	3	0.0226782	0.048969	0.643282	0.999034	0.12839	0.937822	0.00824746	0.0405973	0.872405
Absolute count	Treg	CD28+ CD4-CD8- T cell Absolute Count	Multiple sclerosis severity	MR Egger	3	0.0883943	0.0625459	0.392027
Absolute count	Treg	CD28+ CD4-CD8- T cell Absolute Count	Multiple sclerosis severity	Inverse variance weighted	3	0.071626	0.0397768	0.0717507	0.950615	0.298722	0.861258	-0.00605893	0.0174408	0.787142
Relative count	Treg	CD39+ CD4+ T cell %T cell	Multiple sclerosis severity	MR Egger	47	0.0294916	0.0215746	0.178427
Relative count	Treg	CD39+ CD4+ T cell %T cell	Multiple sclerosis severity	Inverse variance weighted	47	0.0121515	0.0102961	0.23792	0.962563	36.766	0.832754	-0.00558699	0.00610866	0.365275
Relative count	Treg	CD39+ CD4+ T cell %CD4+ T cell	Multiple sclerosis severity	MR Egger	51	0.00262203	0.0237815	0.912657
Relative count	Treg	CD39+ CD4+ T cell %CD4+ T cell	Multiple sclerosis severity	Inverse variance weighted	51	0.00744937	0.00964284	0.439801	0.962563	37.3691	0.906631	0.00168313	0.00757958	0.825189
Absolute count	Treg	CD39+ CD4+ T cell Absolute Count	Multiple sclerosis severity	MR Egger	46	0.00246173	0.0246683	0.920962
Absolute count	Treg	CD39+ CD4+ T cell Absolute Count	Multiple sclerosis severity	Inverse variance weighted	46	0.00705376	0.00966827	0.465648	0.962563	46.4904	0.410775	0.0016018	0.00790075	0.840273
Relative count	Treg	CD28- CD8dim T cell %T cell	Multiple sclerosis severity	MR Egger	8	0.017512	0.091155	0.853991
Relative count	Treg	CD28- CD8dim T cell %T cell	Multiple sclerosis severity	Inverse variance weighted	8	0.0249603	0.0344845	0.469181	0.962563	6.55969	0.476115	0.00168313	0.0189212	0.932013
Relative count	Treg	CD28- CD8dim T cell %CD8dim T cell	Multiple sclerosis severity	MR Egger	3	-0.0726804	0.256116	0.823969
Relative count	Treg	CD28- CD8dim T cell %CD8dim T cell	Multiple sclerosis severity	Inverse variance weighted	3	0.0149689	0.0496108	0.762861	1	0.124069	0.93985	0.0146223	0.0419179	0.786329
Absolute count	Treg	CD28- CD8dim T cell Absolute Count	Multiple sclerosis severity	MR Egger	6	0.144111	0.171915	0.449048
Absolute count	Treg	CD28- CD8dim T cell Absolute Count	Multiple sclerosis severity	Inverse variance weighted	6	0.0201232	0.0482708	0.676765	0.999034	8.24762	0.143107	-0.0250164	0.0331563	0.492536
Relative count	Treg	CD28+ CD45RA+ CD8dim T cell %T cell	Multiple sclerosis severity	MR Egger	17	-0.0042221	0.00970176	0.669622
Relative count	Treg	CD28+ CD45RA+ CD8dim T cell %T cell	Multiple sclerosis severity	Inverse variance weighted	17	-0.00736076	0.00805591	0.36087	0.962563	20.1406	0.213956	-0.00501085	0.00822927	0.551698
Relative count	Treg	CD28+ CD45RA+ CD8dim T cell %CD8dim T cell	Multiple sclerosis severity	MR Egger	10	-0.0107532	0.0227284	0.64877
Relative count	Treg	CD28+ CD45RA+ CD8dim T cell %CD8dim T cell	Multiple sclerosis severity	Inverse variance weighted	10	-0.0153622	0.0163367	0.347038	0.962563	8.5568	0.479148	-0.00287965	0.00956377	0.771016
Absolute count	Treg	CD28+ CD45RA+ CD8dim T cell Absolute Count	Multiple sclerosis severity	MR Egger	13	-0.00305639	0.0101084	0.768018
Absolute count	Treg	CD28+ CD45RA+ CD8dim T cell Absolute Count	Multiple sclerosis severity	Inverse variance weighted	13	-0.00659237	0.00857377	0.441953	0.962563	12.8951	0.376712	-0.00549683	0.00783777	0.497669
Relative count	Treg	CD28+ CD45RA- CD8dim T cell %T cell	Multiple sclerosis severity	MR Egger	6	0.0115502	0.0250167	0.66829
Relative count	Treg	CD28+ CD45RA- CD8dim T cell %T cell	Multiple sclerosis severity	Inverse variance weighted	6	0.0129767	0.0192053	0.499243	0.965452	1.12067	0.952258	0.000785142	0.00882372	0.933374
Relative count	Treg	CD28+ CD45RA- CD8dim T cell %CD8dim T cell	Multiple sclerosis severity	MR Egger	6	0.0334212	0.0265579	0.276682
Relative count	Treg	CD28+ CD45RA- CD8dim T cell %CD8dim T cell	Multiple sclerosis severity	Inverse variance weighted	6	0.0208685	0.0194892	0.284271	0.962563	3.82768	0.574484	-0.00821024	0.0118003	0.524883
Absolute count	Treg	CD28+ CD45RA- CD8dim T cell Absolute Count	Multiple sclerosis severity	MR Egger	5	-0.00137858	0.0113899	0.911315
Absolute count	Treg	CD28+ CD45RA- CD8dim T cell Absolute Count	Multiple sclerosis severity	Inverse variance weighted	5	0.000315725	0.0101065	0.975078	1	1.50484	0.825783	0.00368995	0.0114391	0.768192
Relative count	Treg	CD39+ CD8+ T cell %T cell	Multiple sclerosis severity	MR Egger	44	0.015094	0.0199976	0.454588
Relative count	Treg	CD39+ CD8+ T cell %T cell	Multiple sclerosis severity	Inverse variance weighted	44	0.0130717	0.00947122	0.167541	0.962563	28.2404	0.959742	-0.000806386	0.00702298	0.909134
Relative count	Treg	CD39+ CD8+ T cell %CD8+ T cell	Multiple sclerosis severity	MR Egger	44	0.00839511	0.0206206	0.685986
Relative count	Treg	CD39+ CD8+ T cell %CD8+ T cell	Multiple sclerosis severity	Inverse variance weighted	44	0.00810835	0.0096146	0.39904	0.962563	26.8013	0.974861	-0.000111805	0.00711238	0.987532
Absolute count	Treg	CD39+ CD8+ T cell Absolute Count	Multiple sclerosis severity	MR Egger	47	0.0199095	0.0185694	0.289361
Absolute count	Treg	CD39+ CD8+ T cell Absolute Count	Multiple sclerosis severity	Inverse variance weighted	47	0.00967824	0.00918538	0.29204	0.962563	31.2342	0.952789	-0.00381223	0.00601328	0.529311
Relative count	Treg	CD28- CD127- CD25++ CD8+ T cell %T cell	Multiple sclerosis severity	Inverse variance weighted	2	0.0150389	0.07507	0.841221	1	0.0203147	0.886662	NA	NA	NA	rs111856210;rs6085043	none;none
Relative count	Treg	CD28- CD127- CD25++ CD8+ T cell %CD8+ T cell	Multiple sclerosis severity	Inverse variance weighted	2	0.0157993	0.0780808	0.839647	1	0.0195043	0.88893	NA	NA	NA	rs111856210;rs6085043	none;none
Absolute count	Treg	CD28- CD127- CD25++ CD8+ T cell Absolute Count	Multiple sclerosis severity	MR Egger	4	0.171365	0.103367	0.239208
Absolute count	Treg	CD28- CD127- CD25++ CD8+ T cell Absolute Count	Multiple sclerosis severity	Inverse variance weighted	4	-0.0229216	0.0476573	0.63054	0.997282	5.08776	0.165483	-0.0543465	0.0270416	0.182185
Relative count	Treg	CD28- CD25++ CD8+ T cell %T cell	Multiple sclerosis severity	MR Egger	3	-0.0610201	0.150008	0.75405
Relative count	Treg	CD28- CD25++ CD8+ T cell %T cell	Multiple sclerosis severity	Inverse variance weighted	3	0.0212236	0.0506952	0.675472	0.999034	0.4141	0.812979	0.0154542	0.0265292	0.664196
Relative count	Treg	CD28- CD25++ CD8+ T cell %CD8+ T cell	Multiple sclerosis severity	Inverse variance weighted	2	-0.0273354	0.0527863	0.604563	0.991611	0.0741474	0.785391	NA	NA	NA	rs2844608;rs57752884	Eosinophil count(27863252), Granulocyte count(27863252), Granulocyte percentage of myeloid white cells(27863252), Lymphocyte count(27863252), Lymphocyte percentage of white cells(27863252), Monocyte count(27863252), Monocyte percentage of white cells(27863252), Myeloid white cell count(27863252), Neutrophil count(27863252), Sum basophil neutrophil counts(27863252), Sum eosinophil basophil counts(…
Absolute count	Treg	CD28- CD25++ CD8+ T cell Absolute Count	Multiple sclerosis severity	MR Egger	4	-0.114994	0.122216	0.446074
Absolute count	Treg	CD28- CD25++ CD8+ T cell Absolute Count	Multiple sclerosis severity	Inverse variance weighted	4	0.0784687	0.0566639	0.16611	0.962563	3.98817	0.262744	0.0486591	0.0281445	0.225967
Relative count	Treg	CD25++ CD8+ T cell %T cell	Multiple sclerosis severity	MR Egger	3	0.0136597	0.0669681	0.871904
Relative count	Treg	CD25++ CD8+ T cell %T cell	Multiple sclerosis severity	Inverse variance weighted	3	-0.0362779	0.028964	0.210381	0.962563	0.69975	0.704776	-0.031305	0.0378515	0.560085
Relative count	Treg	CD25++ CD8+ T cell %CD8+ T cell	Multiple sclerosis severity	MR Egger	6	-0.0335657	0.0481343	0.524
Relative count	Treg	CD25++ CD8+ T cell %CD8+ T cell	Multiple sclerosis severity	Inverse variance weighted	6	-0.065229	0.0274001	0.0172842	0.950615	1.83669	0.871248	-0.0113297	0.0141605	0.468479
Absolute count	Treg	CD25++ CD8+ T cell Absolute Count	Multiple sclerosis severity	MR Egger	7	-0.0258753	0.0469457	0.605236
Absolute count	Treg	CD25++ CD8+ T cell Absolute Count	Multiple sclerosis severity	Inverse variance weighted	7	-0.0341709	0.025494	0.180131	0.962563	6.0976	0.412346	-0.0033191	0.0151375	0.835114
Relative count	Treg	CD127- CD8+ T cell %T cell	Multiple sclerosis severity	Inverse variance weighted	2	0.0567539	0.0765197	0.458275	0.962563	1.58806	0.207603	NA	NA	NA	rs17792777;rs6904669	Pulse rate(UKBB);Eosinophil count(27863252), Eosinophil percentage of granulocytes(27863252), Eosinophil percentage of white cells(27863252), Granulocyte count(27863252), Hematocrit(27863252), Lymphocyte count(27863252), Monocyte percentage of white cells(27863252), Myeloid white cell count(27863252), Neutrophil count(27863252), Neutrophil percentage of granulocytes(27863252), Sum eosinophil baso…
Relative count	Treg	CD127- CD8+ T cell %CD8+ T cell	Multiple sclerosis severity	MR Egger	3	0.296185	1.96835	0.904919
Relative count	Treg	CD127- CD8+ T cell %CD8+ T cell	Multiple sclerosis severity	Inverse variance weighted	3	-0.055363	0.0561328	0.323993	0.962563	2.23018	0.327886	-0.0478539	0.267727	0.887399
Absolute count	Treg	CD127- CD8+ T cell Absolute Count	Multiple sclerosis severity	MR Egger	5	0.0333317	0.238223	0.897591
Absolute count	Treg	CD127- CD8+ T cell Absolute Count	Multiple sclerosis severity	Inverse variance weighted	5	0.0429347	0.0381254	0.260104	0.962563	0.96106	0.915642	0.00167028	0.0409006	0.969991
Relative count	Treg	CD28- CD8+ T cell %T cell	Multiple sclerosis severity	MR Egger	5	-0.0783983	0.316497	0.820348
Relative count	Treg	CD28- CD8+ T cell %T cell	Multiple sclerosis severity	Inverse variance weighted	5	0.0389921	0.0406138	0.33702	0.962563	4.34316	0.361552	0.018954	0.0505634	0.732698
Relative count	Treg	CD28- CD8+ T cell %CD8+ T cell	Multiple sclerosis severity	MR Egger	9	0.0346134	0.131577	0.800074
Relative count	Treg	CD28- CD8+ T cell %CD8+ T cell	Multiple sclerosis severity	Inverse variance weighted	9	0.0522093	0.0322462	0.105429	0.950615	6.67793	0.571746	0.00304674	0.0220878	0.894174
Absolute count	Treg	CD28- CD8+ T cell Absolute Count	Multiple sclerosis severity	MR Egger	4	-0.228088	0.272787	0.491058
Absolute count	Treg	CD28- CD8+ T cell Absolute Count	Multiple sclerosis severity	Inverse variance weighted	4	0.0296449	0.0410725	0.470436	0.962563	0.915644	0.821651	0.0450542	0.047142	0.440077
Relative count	Treg	CD28+ CD45RA+ CD8+ T cell %T cell	Multiple sclerosis severity	MR Egger	31	-0.00196991	0.00335962	0.562178
Relative count	Treg	CD28+ CD45RA+ CD8+ T cell %T cell	Multiple sclerosis severity	Inverse variance weighted	31	-0.00279392	0.00286243	0.329032	0.962563	33.1597	0.315655	-0.00311668	0.00641815	0.630897
Relative count	Treg	CD28+ CD45RA+ CD8+ T cell %CD8+ T cell	Multiple sclerosis severity	MR Egger	6	-0.02395	0.0429259	0.606637
Relative count	Treg	CD28+ CD45RA+ CD8+ T cell %CD8+ T cell	Multiple sclerosis severity	Inverse variance weighted	6	-0.0168164	0.0275387	0.541435	0.965452	5.25503	0.385555	0.00229151	0.00967822	0.824466
Absolute count	Treg	CD28+ CD45RA+ CD8+ T cell Absolute Count	Multiple sclerosis severity	MR Egger	8	-0.050516	0.111343	0.665995
Absolute count	Treg	CD28+ CD45RA+ CD8+ T cell Absolute Count	Multiple sclerosis severity	Inverse variance weighted	8	-0.0339474	0.0412325	0.410327	0.962563	7.33372	0.394979	0.00253055	0.0155925	0.876403
Relative count	Treg	CD28+ CD45RA- CD8+ T cell %T cell	Multiple sclerosis severity	MR Egger	10	0.0417428	0.0196664	0.0665613
Relative count	Treg	CD28+ CD45RA- CD8+ T cell %T cell	Multiple sclerosis severity	Inverse variance weighted	10	0.0133908	0.0149753	0.371221	0.962563	10.0289	0.34815	-0.0226221	0.0108677	0.0709399
Relative count	Treg	CD28+ CD45RA- CD8+ T cell %CD8+ T cell	Multiple sclerosis severity	MR Egger	8	0.0328434	0.0249476	0.236059
Relative count	Treg	CD28+ CD45RA- CD8+ T cell %CD8+ T cell	Multiple sclerosis severity	Inverse variance weighted	8	0.0253433	0.0181128	0.161755	0.962563	11.6055	0.114302	-0.00578047	0.0122662	0.654107
Absolute count	Treg	CD28+ CD45RA- CD8+ T cell Absolute Count	Multiple sclerosis severity	MR Egger	8	0.0278328	0.0135754	0.0862148
Absolute count	Treg	CD28+ CD45RA- CD8+ T cell Absolute Count	Multiple sclerosis severity	Inverse variance weighted	8	0.00971559	0.0125188	0.437702	0.962563	8.93095	0.257652	-0.0250062	0.0108204	0.0601838
Relative count	Treg	CD28- CD4-CD8- T cell %T cell	Multiple sclerosis severity	MR Egger	6	0.225126	0.183476	0.287099
Relative count	Treg	CD28- CD4-CD8- T cell %T cell	Multiple sclerosis severity	Inverse variance weighted	6	-0.0096365	0.0549024	0.860671	1	10.9421	0.0525409	-0.0543483	0.0407954	0.253623
Absolute count	Treg	CD45RA- CD28- CD8+ T cell Absolute Count	Multiple sclerosis severity	MR Egger	207	1.53e-06	9.94e-06	0.877439
Absolute count	Treg	CD45RA- CD28- CD8+ T cell Absolute Count	Multiple sclerosis severity	Inverse variance weighted	207	6.2e-06	7.98e-06	0.437289	0.962563	253.717	0.0131156	0.00304	0.00385704	0.431508
Relative count	Treg	CD45RA- CD28- CD8+ T cell %CD8+ T cell	Multiple sclerosis severity	MR Egger	18	0.000130338	0.000459039	0.780101
Relative count	Treg	CD45RA- CD28- CD8+ T cell %CD8+ T cell	Multiple sclerosis severity	Inverse variance weighted	18	0.000168865	0.000401547	0.674094	0.999034	16.1124	0.51588	0.00111754	0.006398	0.86353
Relative count	Treg	CD45RA- CD28- CD8+ T cell %T cell	Multiple sclerosis severity	MR Egger	75	-0.000242759	0.000452773	0.593478
Relative count	Treg	CD45RA- CD28- CD8+ T cell %T cell	Multiple sclerosis severity	Inverse variance weighted	75	-0.000184381	0.0003169	0.560684	0.965452	82.1665	0.241211	0.00126845	0.00698173	0.856336
Absolute count	Treg	CD45RA+ CD28- CD8+ T cell Absolute Count	Multiple sclerosis severity	MR Egger	750	-1.39e-06	4.6e-06	0.762469
Absolute count	Treg	CD45RA+ CD28- CD8+ T cell Absolute Count	Multiple sclerosis severity	Inverse variance weighted	750	1.72e-06	3.69e-06	0.641018	0.999034	751.656	0.465828	0.00225382	0.00199491	0.258929
Relative count	Treg	CD45RA+ CD28- CD8+ T cell %CD8+ T cell	Multiple sclerosis severity	MR Egger	5	0.00191455	0.00228031	0.462768
Relative count	Treg	CD45RA+ CD28- CD8+ T cell %CD8+ T cell	Multiple sclerosis severity	Inverse variance weighted	5	0.00160302	0.00165765	0.333522	0.962563	1.97607	0.740161	-0.00273723	0.0137584	0.855022
Relative count	Treg	CD45RA+ CD28- CD8+ T cell %T cell	Multiple sclerosis severity	MR Egger	101	3.81e-05	0.000169827	0.823085
Relative count	Treg	CD45RA+ CD28- CD8+ T cell %T cell	Multiple sclerosis severity	Inverse variance weighted	101	7.46e-05	0.000142088	0.599585	0.988678	102.032	0.424717	0.00195527	0.00492977	0.692498

## Sheet: TableS7
Association between circulating levels of cytokines, growth factors and multiple sclerosis risk, and tests for heterogeneity and pleiotropy
Mendelian randomization									Sensitivity analysis
									Heterogeneity test		Pleiotropy test for number of SNP > 3 or SNP = 3			Pleiotropy test for number of SNP < 3
Exposure		Outcome	Method	Nsnp	Beta	Se	P	P adjust	Q	Q_pval	Egger_intercept	Se	Pval	SNP	Related traits (PMID)
Term	Abbreviation
Cutaneous T cell-attracting chemokine levels	CTACK	Multiple sclerosis	Inverse variance weighted	5	0.0261652	0.0527805	0.620081	0.991353	5.73755	0.219624	-0.0260323	0.0260166	0.390752
Cutaneous T cell-attracting chemokine levels	CTACK	Multiple sclerosis	MR Egger	5	0.120189	0.107772	0.346047
beta-nerve growth factor levels	NGF-β	Multiple sclerosis	Inverse variance weighted	2	-0.0966066	0.0935401	0.301706	0.974741	0.0215492	0.883293				rs28637706;rs7970581	Beta nerve growth factor levels(27989323);Platelet count(27863252),Plateletcrit(27863252),beta nerve growth factor levels(27989323)
Vascular endothelial growth factor levels	VEGF	Multiple sclerosis	Inverse variance weighted	8	0.00499948	0.0694161	0.942585	1	8.21565	0.313963	-0.0230947	0.0500633	0.660827
Vascular endothelial growth factor levels	VEGF	Multiple sclerosis	MR Egger	8	0.175389	0.376638	0.657876
Macrophage migration inhibitory factor levels	MIF	Multiple sclerosis	Inverse variance weighted	2	-0.0620085	0.141356	0.660902	0.991353	1.73992	0.187149	-0.0209959	0.0194193	0.328982	rs12594190;rs13142904	Macrophage Migration Inhibitory Factor levels(27989323);Macrophage Migration Inhibitory Factor levels(27989323)
Tumor necrosis factor-related apoptosis-inducing ligand levels	TRAIL	Multiple sclerosis	Inverse variance weighted	7	0.00836645	0.0631505	0.894601	1	7.02753	0.318309	-0.0209959	0.0194193	0.328982
Tumor necrosis factor-related apoptosis-inducing ligand levels	TRAIL	Multiple sclerosis	MR Egger	7	0.103708	0.107958	0.380855
Tumor necrosis factor beta levels	TNF-β	Multiple sclerosis	/	/	/	/	/	1	/	/	/	/	/
Tumor necrosis factor alpha levels	TNF-α	Multiple sclerosis	/	/	/	/	/	1	/	/	/	/	/
Stromal-cell-derived factor 1 alpha levels	SDF-1α	Multiple sclerosis	/	/	/	/	/	1	/	/	/	/	/
Stem cell growth factor beta levels	SCGF-β	Multiple sclerosis	Inverse variance weighted	3	-0.00810708	0.0822134	0.921448	1	3.63955	0.162063	0.068461	0.0361051	0.30896
Stem cell growth factor beta levels	SCGF-β	Multiple sclerosis	MR Egger	3	-0.310102	0.170529	0.320077
Stem cell factor levels	SCF	Multiple sclerosis	Inverse variance weighted	5	0.0364548	0.14254	0.798143	1	11.3104	0.0232888	0.0199414	0.0581993	0.754472
Stem cell factor levels	SCF	Multiple sclerosis	MR Egger	5	-0.124555	0.496876	0.818252
Interleukin-16 levels	IL-16	Multiple sclerosis	Inverse variance weighted	4	-0.0655943	0.0483593	0.174973	0.737479	5.39952	0.144773	-0.000355476	0.0313595	0.991985
Interleukin-16 levels	IL-16	Multiple sclerosis	MR Egger	4	-0.0647733	0.0935595	0.560314
Regulated on activation, normal T cell expressed and secreted levels	RANTES	Multiple sclerosis	Wald ratio	1	0.0410822	0.132489	0.7565	1	/	/	/	/	/	rs7000423	RANTES levels(27989323)
Platelet-derived growth factor BB levels	PDGF-BB	Multiple sclerosis	Inverse variance weighted	10	0.0298484	0.0668518	0.655246	0.991353	16.2674	0.0615038	0.00521396	0.0221028	0.819441
Platelet-derived growth factor BB levels	PDGF-BB	Multiple sclerosis	MR Egger	10	-0.00395021	0.159755	0.980879
Macrophage inflammatory protein 1b levels	MIP-1β	Multiple sclerosis	Inverse variance weighted	12	0.0384967	0.0421124	0.360642	0.991353	8.60264	0.658517	0.00699348	0.0183419	0.710968
Macrophage inflammatory protein 1b levels	MIP-1β	Multiple sclerosis	MR Egger	12	0.00110591	0.106725	0.991936
Macrophage inflammatory protein 1a levels	MIP-1α	Multiple sclerosis	/	/	/	/	/	1	/	/	/	/	/
Monokine induced by gamma interferon levels	MIG	Multiple sclerosis	Inverse variance weighted	4	-0.0663074	0.0759452	0.382611	0.991353	2.97556	0.395408	-0.0152324	0.0712165	0.850458
Monokine induced by gamma interferon levels	MIG	Multiple sclerosis	MR Egger	4	0.0279941	0.450303	0.956084
Macrophage colony stimulating factor levels	M-CSF	Multiple sclerosis	Inverse variance weighted	2	-0.0665152	0.114566	0.561521	0.991353	1.45964	0.226988	NA	NA	NA	rs56367447;rs62294910	Macrophage colony stimulating factor levels(27989323);Macrophage colony stimulating factor levels(27989323)
Monocyte chemoattractant protein-3 levels	MCP-3	Multiple sclerosis	Wald ratio	1	0.110072	0.0822102	0.180601	0.737479	/	/	/	/	/	rs10892381	Monocyte chemoattractant protein 3 levels(27989323)
Monocyte chemoattractant protein-1 levels	MCP-1	Multiple sclerosis	Inverse variance weighted	7	-0.0547612	0.0981251	0.576792		21.2613	0.00164641	0.0692023	0.0195209	0.016474
Monocyte chemoattractant protein-1 levels	MCP-1	Multiple sclerosis	MR Egger	7	-0.491657	0.13593	0.0152678
Monocyte chemoattractant protein-1 levels	MCP-1	Multiple sclerosis	MR-PRESSO	5	0.0564694	0.0975152	0.593579	0.991353
Interleukin-12p70 levels	IL-12	Multiple sclerosis	Inverse variance weighted	4	-0.0379932	0.0581312	0.513384	0.991353	5.90548	0.116301	2.05332e-05	0.0370038	0.999608
Interleukin-12p70 levels	IL-12	Multiple sclerosis	MR Egger	4	-0.0380621	0.14306	0.815112
Interferon gamma-induced protein 10 levels	IP-10	Multiple sclerosis	Wald ratio	1	-0.339527	0.12744	0.00771692	0.162055	/	/	/	/	/	rs9450351	Interferon gamma induced protein 10 levels(27989323)
Interleukin-18 levels	IL-18	Multiple sclerosis	Inverse variance weighted	5	-0.0674584	0.0518385	0.193149	0.737479	2.06428	0.723937	-0.0201576	0.0282415	0.526894
Interleukin-18 levels	IL-18	Multiple sclerosis	MR Egger	5	0.0419755	0.161846	0.812141
Interleukin-17 levels	IL-17	Multiple sclerosis	Inverse variance weighted	3	0.138791	0.16935	0.412471	0.991353	3.70006	0.157233	0.296271	0.157204	0.310564
Interleukin-17 levels	IL-17	Multiple sclerosis	MR Egger	3	-2.52127	1.41693	0.325951
Interleukin-13 levels	IL-13	Multiple sclerosis	Inverse variance weighted	2	-0.125928	0.167192	0.451335	0.991353	1.83529	0.175504	NA	NA	NA	rs7757246;rs9296421	none;none
Interleukin-10 levels	IL-10	Multiple sclerosis	Inverse variance weighted	4	-0.0738701	0.051117	0.148425	0.737479	2.70775	0.438911	-0.0177184	0.0178346	0.425166
Interleukin-10 levels	IL-10	Multiple sclerosis	MR Egger	4	0.0161819	0.104063	0.890703
Interleukin-8 levels	IL-8	Multiple sclerosis	Inverse variance weighted	2	-0.277791	0.15868	0.0800083	0.660877	2.56581	0.109197	NA	NA	NA	rs12075;rs2673604	Basophil count(27863252),Basophil percentage of granulocytes(27863252),Basophil percentage of white cells(27863252),Granulocyte count(27863252),Monocyte count(27863252),Monocyte percentage of white cells(27863252),Myeloid white cell count(27863252),Neutrophil count(27863252),Sum basophil neutrophil counts(27863252),Sum eosinophil basophil counts(27863252),Sum neutrophil eosinophil counts(27863252…
Interleukin-6 levels	IL-6	Multiple sclerosis	Inverse variance weighted	3	-0.272995	0.200524	0.173384	0.737479	3.97647	0.136937	-0.0455645	0.118	0.765404
Interleukin-6 levels	IL-6	Multiple sclerosis	MR Egger	3	-0.0319296	0.67803	0.970043
Interleukin-1-receptor antagonist levels	IL-1Ra	Multiple sclerosis	/	/	/	/	/	1	/	/	/	/	/
Interleukin-1-beta levels	IL-1β	Multiple sclerosis	/	/	/	/	/	1	/	/	/	/	/
Hepatocyte growth factor levels	HGF	Multiple sclerosis	Inverse variance weighted	2	-0.0901134	0.204754	0.659861	0.991353	4.95382	0.0260331	NA	NA	NA	rs3748034;rs5745687	Hepatocyte growth factor levels(27989323),Alcohol intake frequency(UKBB),Leg fat percentage left(UKBB),Self-reported high cholesterol(UKBB);Endothelial growth factor levels(25552591),Hepatocyte growth factor levels(27989323)
Interleukin-9 levels	IL-9	Multiple sclerosis	/	/	/	/	/	1	/	/	/	/	/
Interleukin-7 levels	IL-7	Multiple sclerosis	Inverse variance weighted	2	-0.0535981	0.050079	0.284498	0.974741	0.488987	0.48438	NA	NA	NA	rs4320361;rs62006410	Interleukin 7 levels(27989323);Interleukin 7 levels(27989323)
Interleukin-5 levels	IL-5	Multiple sclerosis	Wald ratio	1	-0.0969736	0.109838	0.3773	0.991353	/	/	/	/	/	rs7767396	Serum vascular endothelial growth factor VEGF(21757650),Interleukin 5 levels(27989323)
Interleukin-4 levels	IL-4	Multiple sclerosis	Inverse variance weighted	2	0.0425334	0.185687	0.818822	1	0.193602	0.659935	NA	NA	NA	rs10512267;rs9941733	Interleukin 4 levels(27989323),Sodium in urine(UKBB);Interleukin 4 levels(27989323),Platelet derived growth factor BB levels(27989323)
Interleukin-2 receptor antagonist levels	IL-2Ra	Multiple sclerosis	Wald ratio	1	0.195632	0.0420008	3.196e-06	0.0001344	/	/	/	/	/	rs12722497	Interleukin 2 receptor antagonist levels(27989323),Strep throat(28928442)
Interleukin-2 levels	IL-2	Multiple sclerosis	Inverse variance weighted	2	0.227865	0.114264	0.0461313	0.645838	0.0660341	0.797201	NA	NA	NA	rs13412535;rs61335305	Mean platelet volume(27863252),Fibroblast growth factor basic levels(27989323),Hepatocyte growth factor levels(27989323),Interleukin 2 levels(27989323),Interleukin 6 levels(27989323),Mean platelet volume(27863252),Platelet derived growth factor BB levels(27989323),Stem cell factor levels(27989323);none
Interferon gamma levels	IFN-γ	Multiple sclerosis	/	/	/	/	/	1	/	/	/	/	/
Growth-regulated protein alpha levels	GRO-α	Multiple sclerosis	Inverse variance weighted	2	-0.0569728	0.0922934	0.537036	0.991353	7.7054	0.00550559	NA	NA	NA	rs12075;rs508977	Basophil count(27863252),Basophil percentage of granulocytes(27863252),Basophil percentage of white cells(27863252),Granulocyte count(27863252),Monocyte count(27863252),Monocyte percentage of white cells(27863252),Myeloid white cell count(27863252),Neutrophil count(27863252),Sum basophil neutrophil counts(27863252),Sum eosinophil basophil counts(27863252),Sum neutrophil eosinophil counts(27863252…
Granulocyte-colony stimulating factor levels	G-CSF	Multiple sclerosis	Wald ratio	1	-0.373186	0.210362	0.0760601	0.660877	/	/	/	/	/	rs11903143	Granulocyte colony stimulating factor levels(27989323)
Fibroblast growth factor basic levels	FGF2	Multiple sclerosis	Inverse variance weighted	2	-0.269033	0.16085	0.094411	0.660877	0.453835	0.500519	NA	NA	NA	rs13412535;rs9907295	Mean platelet volume(27863252),Fibroblast growth factor basic levels(27989323),Hepatocyte growth factor levels(27989323),Interleukin 2 levels(27989323),Interleukin 6 levels(27989323),Mean platelet volume(27863252),Platelet derived growth factor BB levels(27989323),Stem cell factor levels(27989323); Reticulocyte count(27863252),Reticulocyte fraction of red cells(27863252),Fibroblast growth factor …
Eotaxin levels	CCL11	Multiple sclerosis	Inverse variance weighted	9	-0.0331568	0.0627751	0.597372	0.991353	13.1989	0.105188	0.0195795	0.0210719	0.38372
Eotaxin levels	CCL11	Multiple sclerosis	MR Egger	9	-0.14658	0.137513	0.321833

## Sheet: TableS8
Association between circulating levels of cytokines, growth factors and multiple sclerosis severity, and tests for heterogeneity and pleiotropy
Mendelian randomization									Sensitivity analysis
									Heterogeneity test		Pleiotropy test for number of SNP > 3 or SNP = 3			Pleiotropy test for number of SNP < 3
Exposure		Outcome	Method	Nsnp	Beta	Se	P	P adjust	Q	Q_pval	Egger_intercept	Se	Pval	SNP	Related traits (PMID)
Term	Abbreviation
Cutaneous T cell-attracting chemokine levels	CTACK	Multiple sclerosis severity	Inverse variance weighted	6	0.0769422	0.0298544	0.00995909	0.314103	2.99015	0.701505	-0.0160632	0.0160902	0.374622
Cutaneous T cell-attracting chemokine levels	CTACK	Multiple sclerosis severity	MR Egger	6	0.124417	0.0561491	0.0910335
beta-nerve growth factor levels	NGF-β	Multiple sclerosis severity	Inverse variance weighted	2	0.0893972	0.0639363	0.162046	0.633588	1.13897	0.28587	NA	NA	NA	rs28637706;rs7970581	Beta nerve growth factor levels(27989323);Platelet count(27863252),Plateletcrit(27863252),beta nerve growth factor levels(27989323)
Vascular endothelial growth factor levels	VEGF	Multiple sclerosis severity	Inverse variance weighted	11	-0.00141411	0.019938	0.943457	1	5.9441	0.819938	-0.00630344	0.00784067	0.442146
Vascular endothelial growth factor levels	VEGF	Multiple sclerosis severity	MR Egger	11	0.021014	0.03429	0.555155
Macrophage migration inhibitory factor levels	MIF	Multiple sclerosis severity	Inverse variance weighted	3	0.0461186	0.0852659	0.588591	1	3.80225	0.149401	-0.00400668	0.0534789	0.952393
Macrophage migration inhibitory factor levels	MIF	Multiple sclerosis severity	MR Egger	3	0.0651834	0.281447	0.855113
Tumor necrosis factor-related apoptosis-inducing ligand levels	TRAIL	Multiple sclerosis severity	Inverse variance weighted	14	-0.0169138	0.0170752	0.321908	0.776367	10.4744	0.654758	0.00515912	0.00749234	0.504179
Tumor necrosis factor-related apoptosis-inducing ligand levels	TRAIL	Multiple sclerosis severity	MR Egger	14	-0.0275456	0.0230208	0.254588
Tumor necrosis factor beta levels	TNF-β	Multiple sclerosis severity	Inverse variance weighted	2	0.00305297	0.0233407	0.895933	1	0.591614	0.441796	NA	NA	NA	rs116196280;rs78296352	none;none
Tumor necrosis factor alpha levels	TNF-α	Multiple sclerosis severity	Wald ratio	1	0.104784	0.0601375	0.0814387	0.581879	/	/	/	/	/	rs111332265	Tumor necrosis factor alpha levels(27989323)
Stromal-cell-derived factor 1 alpha levels	SDF-1α	Multiple sclerosis severity	/	/	/	/	/	1	/	/	/	/	/
Stem cell growth factor beta levels	SCGF-β	Multiple sclerosis severity	Inverse variance weighted	6	0.00445132	0.0267157	0.86767	1	1.49059	0.914153	0.00456864	0.0144052	0.766993
Stem cell growth factor beta levels	SCGF-β	Multiple sclerosis severity	MR Egger	6	-0.00848661	0.0487637	0.87029
Stem cell factor levels	SCF	Multiple sclerosis severity	Inverse variance weighted	6	0.00580821	0.0457477	0.898971	1	4.98926	0.417193	-0.01373	0.0134013	0.3635
Stem cell factor levels	SCF	Multiple sclerosis severity	MR Egger	6	0.0935749	0.0971157	0.38984
Interleukin-16 levels	IL-16	Multiple sclerosis severity	Inverse variance weighted	7	-0.00755212	0.0244046	0.756975	1	6.69714	0.349765	0.00861149	0.01129	0.480027
Interleukin-16 levels	IL-16	Multiple sclerosis severity	MR Egger	7	-0.0329228	0.0417918	0.466511
Regulated on activation, normal T cell expressed and secreted levels	RANTES	Multiple sclerosis severity	Inverse variance weighted	4	-0.0655658	0.0647451	0.311215	0.776367	4.91114	0.178421	-0.0252779	0.0299964	0.488111
Regulated on activation, normal T cell expressed and secreted levels	RANTES	Multiple sclerosis severity	MR Egger	4	0.0379281	0.140439	0.812423
Platelet-derived growth factor BB levels	PDGF-BB	Multiple sclerosis severity	Inverse variance weighted	10	0.0441537	0.0282658	0.118267	0.60612	8.20293	0.513833	0.0161061	0.00922121	0.11884
Platelet-derived growth factor BB levels	PDGF-BB	Multiple sclerosis severity	MR Egger	10	-0.0439984	0.057846	0.468711
Macrophage inflammatory protein 1b levels	MIP-1β	Multiple sclerosis severity	Inverse variance weighted	28	0.0254538	0.0146688	0.0826999	0.581879	28.2554	0.397896	-0.011204	0.00753577	0.149102
Macrophage inflammatory protein 1b levels	MIP-1β	Multiple sclerosis severity	MR Egger	28	0.0579276	0.0261344	0.035611
Macrophage inflammatory protein 1a levels	MIP-1α	Multiple sclerosis severity	/	/	/	/	/	1	/	/	/	/	/
Monokine induced by gamma interferon levels	MIG	Multiple sclerosis severity	Inverse variance weighted	5	0.0667095	0.0404782	0.0993452	0.581879	1.67314	0.795591	0.00255348	0.018242	0.897547
Monokine induced by gamma interferon levels	MIG	Multiple sclerosis severity	MR Egger	5	0.0559941	0.0865938	0.563934
Macrophage colony stimulating factor levels	M-CSF	Multiple sclerosis severity	Inverse variance weighted	2	-0.0553053	0.0524999	0.292141	0.776367	0.000807212	0.977334	NA	NA	NA	rs56367447;rs62294910	Macrophage colony stimulating factor levels(27989323);Macrophage colony stimulating factor levels(27989323)
Monocyte chemoattractant protein-3 levels	MCP-3	Multiple sclerosis severity	Wald ratio	1	0.0230228	0.0540974	0.670414	1	/	/	/	/	/	rs10892381	Monocyte chemoattractant protein 3 levels(27989323)
Monocyte chemoattractant protein-1 levels	MCP-1	Multiple sclerosis severity	Inverse variance weighted	7	0.0336389	0.0332102	0.311104	0.776367	3.8769	0.693331	0.00666882	0.0109102	0.567754
Monocyte chemoattractant protein-1 levels	MCP-1	Multiple sclerosis severity	MR Egger	7	-0.000431529	0.0648826	0.994951
Interleukin-12p70 levels	IL-12	Multiple sclerosis severity	Inverse variance weighted	4	0.0166805	0.0446585	0.708767	1	7.43847	0.0591607	0.00809758	0.0266463	0.789912
Interleukin-12p70 levels	IL-12	Multiple sclerosis severity	MR Egger	4	-0.0114395	0.106873	0.924529
Interferon gamma-induced protein 10 levels	IP-10	Multiple sclerosis severity	Inverse variance weighted	3	0.0231524	0.0687832	0.736418	1	3.37332	0.185137	0.198987	0.117483	0.339531
Interferon gamma-induced protein 10 levels	IP-10	Multiple sclerosis severity	MR Egger	3	-0.640195	0.395208	0.352089
Interleukin-18 levels	IL-18	Multiple sclerosis severity	Inverse variance weighted	8	-0.0595245	0.0245495	0.0153221	0.314103	2.48309	0.928365	0.0116448	0.0104395	0.307328
Interleukin-18 levels	IL-18	Multiple sclerosis severity	MR Egger	8	-0.097864	0.0422381	0.0596969
Interleukin-17 levels	IL-17	Multiple sclerosis severity	Inverse variance weighted	3	0.0756601	0.0828824	0.361316	0.794331	0.0958294	0.953215	0.0120221	0.0496363	0.848722
Interleukin-17 levels	IL-17	Multiple sclerosis severity	MR Egger	3	-0.0239647	0.419594	0.96368
Interleukin-13 levels	IL-13	Multiple sclerosis severity	Inverse variance weighted	5	0.00532735	0.0291822	0.855147	1	5.58512	0.232348	-0.0534599	0.0272023	0.14411
Interleukin-13 levels	IL-13	Multiple sclerosis severity	MR Egger	5	0.150771	0.078019	0.148802
Interleukin-10 levels	IL-10	Multiple sclerosis severity	Inverse variance weighted	4	0.0320512	0.0356113	0.368105	0.794331	0.257912	0.967739	0.00558279	0.0123876	0.69637
Interleukin-10 levels	IL-10	Multiple sclerosis severity	MR Egger		0.00354209	0.0725936	0.965518
Interleukin-8 levels	IL-8	Multiple sclerosis severity	Inverse variance weighted	2	-0.0296706	0.0703064	0.673011	1	0.291998	0.588943	NA	NA	NA	rs12075;rs2673604	Basophil count(27863252),Basophil percentage of granulocytes(27863252),Basophil percentage of white cells(27863252),Granulocyte count(27863252),Monocyte count(27863252),Monocyte percentage of white cells(27863252),Myeloid white cell count(27863252),Neutrophil count(27863252),Sum basophil neutrophil counts(27863252),Sum eosinophil basophil counts(27863252),Sum neutrophil eosinophil counts(27863252…
Interleukin-6 levels	IL-6	Multiple sclerosis severity	Inverse variance weighted	3	-0.0841173	0.109925	0.444137	0.910481	5.06925	0.0792914	0.0390646	0.0597795	0.631514
Interleukin-6 levels	IL-6	Multiple sclerosis severity	MR Egger	3	-0.306225	0.363948	0.554697
Interleukin-1-receptor antagonist levels	IL-1Ra	Multiple sclerosis severity	/	/	/	/	/	1	/	/	/	/	/
Interleukin-1-beta levels	IL-1β	Multiple sclerosis severity	Wald ratio	1	-0.00360369	0.130052	0.977894	1	/	/	/	/	/	rs115242021	Interleukin 1 beta levels(27989323)
Hepatocyte growth factor levels	HGF	Multiple sclerosis severity	Inverse variance weighted	2	-0.121414	0.0611999	0.0472672	0.581879	0.303476	0.581711	NA	NA	NA	rs3748034;rs5745687	Hepatocyte growth factor levels(27989323),Alcohol intake frequency(UKBB),Leg fat percentage left(UKBB),Self-reported high cholesterol(UKBB);Endothelial growth factor levels(25552591),Hepatocyte growth factor levels(27989323)
Interleukin-9 levels	IL-9	Multiple sclerosis severity	Wald ratio	1	-0.102602	0.0751009	0.171881	0.633588	/	/	/	/	/	rs76963786	Interleukin 9 levels(27989323)
Interleukin-7 levels	IL-7	Multiple sclerosis severity	Inverse variance weighted	3	0.0379519	0.0304292	0.212317	0.669615	0.813569	0.665787	0.0069726	0.0252749	0.828638
Interleukin-7 levels	IL-7	Multiple sclerosis severity	MR Egger	3	0.0148384	0.0891388	0.894989
Interleukin-5 levels	IL-5	Multiple sclerosis severity	Inverse variance weighted	2	0.100683	0.0682681	0.140262	0.633588	1.23265	0.266892	NA	NA	NA	rs73040130;rs7767396	Interleukin 5 levels(27989323);Serum vascular endothelial growth factor VEGF(21757650),Interleukin 5 levels(27989323)
Interleukin-4 levels	IL-4	Multiple sclerosis severity	Inverse variance weighted	4	-0.00561576	0.119981	0.962668	1	7.33346	0.0619956	-0.0802126	0.0459712	0.22313
Interleukin-4 levels	IL-4	Multiple sclerosis severity	MR Egger	4	0.723762	0.428136	0.233
Interleukin-2 receptor antagonist levels	IL-2Ra	Multiple sclerosis severity	Inverse variance weighted	3	0.0388753	0.0579695	0.502465	0.981003	8.32012	0.0156066	-0.123215	0.0435607	0.216336
Interleukin-2 receptor antagonist levels	IL-2Ra	Multiple sclerosis severity	MR Egger	3	0.267572	0.0857021	0.197333
Interleukin-2 levels	IL-2	Multiple sclerosis severity	Inverse variance weighted	2	-0.113604	0.0857911	0.185441	0.633588	2.00187	0.157106	NA	NA	NA	rs13412535;rs61335305	Mean platelet volume(27863252),Fibroblast growth factor basic levels(27989323),Hepatocyte growth factor levels(27989323),Interleukin 2 levels(27989323),Interleukin 6 levels(27989323),Mean platelet volume(27863252),Platelet derived growth factor BB levels(27989323),Stem cell factor levels(27989323);none
Interferon gamma levels	IFN-γ	Multiple sclerosis severity	Inverse variance weighted	2	-0.0121404	0.114596	0.915629	1	1.87309	0.171121	NA	NA	NA	rs113600793;rs78296352	Neutrophil percentage of granulocytes(27863252),Sum eosinophil basophil counts(27863252),Interferon gamma levels(27989323),Interleukin 12p70 levels(27989323),Interleukin 6 levels(27989323);none
Growth-regulated protein alpha levels	GRO-α	Multiple sclerosis severity	Inverse variance weighted	3	-0.0285887	0.047291	0.545494	1	8.66023	0.013166	-1.35268	1.92202	0.609586
Growth-regulated protein alpha levels	GRO-α	Multiple sclerosis severity	MR Egger	3	3.55133	5.08697	0.612002
Granulocyte-colony stimulating factor levels	G-CSF	Multiple sclerosis severity	Inverse variance weighted	3	-0.0990588	0.0596585	0.0968279	0.581879	2.06884	0.355432	-0.0145957	0.0135254	0.475782
Granulocyte-colony stimulating factor/G-CSF levels	G-CSF	Multiple sclerosis severity	MR Egger	3	-0.0382126	0.0813628	0.720473
Fibroblast growth factor basic levels	FGF2	Multiple sclerosis severity	Inverse variance weighted	2	0.0169539	0.0932797	0.855776	1	0.491814	0.483119	NA	NA	NA	rs13412535;rs9907295	Mean platelet volume(27863252),Fibroblast growth factor basic levels(27989323),Hepatocyte growth factor levels(27989323),Interleukin 2 levels(27989323),Interleukin 6 levels(27989323),Mean platelet volume(27863252),Platelet derived growth factor BB levels(27989323),Stem cell factor levels(27989323); Reticulocyte count(27863252),Reticulocyte fraction of red cells(27863252),Fibroblast growth factor …
Eotaxin levels	CCL11	Multiple sclerosis severity	Inverse variance weighted	9	-0.00274221	0.0320914	0.931903	1	6.42695	0.599522	-0.00112624	0.0105974	0.918345
Eotaxin levels	CCL11	Multiple sclerosis severity	MR Egger	9	0.00376928	0.0691654	0.958062
